# Supplementary material for: Phenome-wide functional dissection of pleiotropic effects highlights key molecular pathways for human complex traits
Source: Sci Rep. 2020 Jan 23;10:1037. doi: 10.1038/s41598-020-58040-4 (PMC6978431; doi:10.1038/s41598-020-58040-4)
Supplement: Supplementary file 2 — Supplementary Table S1. [file 41598_2020_58040_MOESM2_ESM.xlsx]

## Sheet: pleio_intervals_summary
interval	chr	start	stop	clust_med	clust_max	rs_list
clump1284	1	2704283	3460423	2	2	rs10909886,rs10218452,rs56304645,rs61759161,rs2075968,rs12745073,rs1393064,rs1393065,rs61759167,rs61759178,rs2376495,rs10797381,rs7518255,rs11587518,rs28594467
clump1238	1	3804240	4526810	2	2	rs188983324
clump1283	1	5565218	6640847	2	2	rs139022622,rs60846395
clump1308	1	7499655	9069814	3	6	rs301806,rs11121194,rs301799,rs301808,rs12759741,rs6681362,rs301801,rs2401138,rs172531,rs302719,rs6701331,rs6577513,rs301789,rs4908760,rs11121209,rs138267314,rs1463052,rs7530745,rs12131864,rs1953827,rs301814,rs6577499,rs1473420,rs7547411,rs1809332,rs301807,rs6669503,rs7513420,rs2401137,rs6664111,rs910581,rs6666191,rs6668508,rs2016084,rs6577502,rs146918925,rs302714,rs61783642,rs301798,rs7532459,rs…
clump1296	1	8789892	9512462	2	2	rs186990430
clump1271	1	10303256	11468724	3	6	rs17035549,rs7556039,rs11583653,rs72858515,rs6689580,rs116460699,rs17035541,rs166913,rs9430335,rs3765895,rs284279,rs116229779,rs1033638,rs518789,rs1782457,rs7546126,rs3765896,rs34071855,rs116443736,rs880315,rs58064215,rs1782454,rs2273347,rs6540948,rs12735339,rs11121615,rs10157038,rs7512641,rs1967714,rs284278,rs12755574,rs77302518,rs7519604,rs76248111,rs77603828,rs58229713,rs2892257,rs1474891,rs11…
clump1261	1	11243743	12536943	3	5	rs79025427,rs7537765,rs12406089,rs55788159,rs12744757,rs76161097,rs111650969,rs6699827,rs41275456,rs143800963,rs55738737,rs6676300,rs114083374,rs45577533,rs12566905,rs55714388,rs72640221,rs72640249,rs138252948,rs76033082,rs45553335,rs72640243,rs55994631,rs7553194,rs198393,rs2981953,rs2184227,rs77078602,rs114540413,rs17376328,rs6668659,rs17037427,rs116422234,rs112859107,rs112131579,rs41275472,rs72…
clump1254	1	17846692	18569262	2	2	rs533837014
clump1251	1	18878768	19601338	2	2	rs573521881
clump1240	1	20560228	21282798	2	2	rs146834343
clump1242	1	21136941	21859511	2	2	rs561069428
clump1277	1	21987124	22872879	4	5	rs1014987,rs80173514,rs2268179,rs10917119,rs10737462,rs12038474,rs6695779,rs10917151,rs12037376,rs55938609,rs725158,rs56319427,rs72665313,rs7412010,rs3820282,rs12119429,rs3920498,rs12023766,rs2092316,rs10917167,rs17837951,rs61778046,rs12404660,rs12405695,rs12032458,rs10917128,rs61768001,rs56318008,rs3754496,rs2235529,rs12410251,rs7519889,rs7515106,rs61778045,rs79050195,rs111992780,rs16826658,rs12…
clump1253	1	24352386	25074956	2	2	rs139714147
clump1250	1	25033848	25756418	3	3	rs448385
clump1279	1	26022590	26978624	3	3	rs4659369,rs2275947
clump1243	1	27700135	28422705	2	2	rs548110612
clump1245	1	29994366	30716936	2	2	rs10914576
clump1290	1	31721201	32558542	3	4	rs10798880,rs3766823,rs10798881,rs2280386,rs11807225,rs3753611
clump1273	1	37897401	39164234	3	3	rs17465651,rs574317000,rs61776719,rs11210842,rs12569027,rs12024166,rs144215850,rs4360494,rs11210825,rs12044531,rs67631072,rs11210866
clump1288	1	38867553	39590123	2	2	rs757446605
clump1274	1	39247172	40398132	3	3	rs61779282,rs150031476,rs17513135,rs61781363,rs111623477,rs72663520,rs16826068,rs66880209,rs72661956,rs192516222,rs16837533,rs61779359,rs17491275,rs61779328,rs2293476,rs61781362,rs72637904,rs16826012,rs61779314,rs61781364,rs755249
clump1295	1	40820462	41543032	2	2	rs182734627
clump1264	1	41109570	42191371	4	4	rs56381773,rs61774708,rs61781831,rs213732,rs36060279,rs9439035,rs12028010,rs2363097,rs2363096,rs34073585,rs12037588,rs57529969,rs2363811,rs213753,rs61779269,rs6698511,rs2024860,rs12731400,rs35021924,rs7531344,rs61779270,rs12043581,rs35812095,rs34190295,rs12724625,rs34796305,rs35932978,rs72665690,rs12047161,rs12728217,rs12046670,rs35807669,rs213755,rs6669542,rs55929643,rs55859000,rs60552457,rs6178…
clump1313	1	42046785	43694351	2	4	rs551116596,rs7515635,rs555089315,rs554500126,rs149256970,rs191992992,rs149827576,rs556114261,rs182987558
clump1309	1	43109795	44609557	3	4	rs55684236,rs573350,rs7531165,rs56338811,rs17401357,rs55666439,rs61768371,rs11210892,rs1971342,rs1472661,rs499257,rs11584382,rs3828150,rs59305903,rs2819340,rs2004899,rs3791138,rs10890280,rs7520053,rs6673970,rs3791033,rs6678767,rs6696529,rs660899,rs61768370,rs61768432,rs4660257,rs11210917,rs3791137,rs11581514,rs112518613,rs35393217,rs6700256,rs3791043,rs10789436,rs631248,rs1029632,rs2842186,rs1078…
clump1289	1	44641970	45373558	2	2	rs156653,rs270754,rs272564,rs272570
clump1311	1	45347007	46996331	2	2	rs573406554,rs141937880,rs182493487,rs150974432,rs538683926,rs139573746,rs551060676,rs549983679,rs540467531,rs144585588,rs533305494,rs530801585
clump1312	1	46442468	47974220	2	2	rs186248917,rs576580810,rs184349259,rs568047260,rs553095680,rs763793110,rs181870582,rs192682004,rs566362793,rs540584688
clump1249	1	47792605	48515175	2	2	rs746408883
clump1266	1	50464160	51825930	3	3	rs9969991,rs10888711,rs9436458,rs1416685,rs6695869,rs6588396,rs11205751,rs7515597,rs6691061,rs7552837,rs17383290,rs11584472,rs28699363,rs10888696,rs11205769,rs3789584,rs3850874,rs12121301,rs6680846,rs7522611,rs10888692,rs12085479,rs2487823,rs6693790,rs1315085,rs11205768,rs6671962,rs113899460,rs2487826,rs6658904,rs10127531,rs10888708,rs12565379,rs10888709,rs10888700,rs12094601,rs9803853,rs11205761…
clump1285	1	55126061	55866932	3	4	rs34232196,rs12117661,rs11591147,rs11206510
clump1255	1	55665231	56387801	2	2	rs149622423
clump1259	1	58143495	58866065	2	2	rs4912293
clump1291	1	61408388	62489538	2	2	rs537517789,rs570728309,rs572725302
clump1267	1	62209036	63543420	3	4	rs1690755,rs10889339,rs1748199,rs10889357,rs9436223,rs4915621,rs10789117,rs11207997,rs10889347,rs1305520,rs2366638,rs10889338,rs9988450,rs9787151,rs1690761,rs1168023,rs10889335,rs12403207,rs597078,rs1168107,rs1168124,rs11207996,rs2481671,rs638714,rs7555577,rs1748200,rs4350231,rs998403,rs4915840,rs597076,rs1629122,rs11207992,rs9436222,rs11207982,rs11207999,rs7514002,rs10889352,rs10889360,rs1781212…
clump1248	1	66877358	67599928	2	2	rs142703203
clump1286	1	70199919	71062243	2	2	rs531432860,rs148625892,rs537285893
clump1262	1	72210371	73312629	4	5	rs6668604,rs11209972,rs1373913,rs1460943,rs2821295,rs2821293,rs10789338,rs7523080,rs12036585,rs1822977,rs12750634,rs1486096,rs6699731,rs980243,rs12133604,rs10889950,rs1564970,rs7515320,rs2613494,rs1194263,rs3101339,rs6424469,rs7530496,rs2422222,rs6424470,rs1205484,rs11209950,rs7531118,rs1072882,rs10889951,rs12759396,rs2815778,rs11209933,rs1194283,rs4649956,rs1460942,rs1903372,rs1194265,rs11209943…
clump1272	1	74616140	75375823	3	4	rs6703637,rs3843261,rs3765680,rs1514176,rs4650277,rs1514173,rs3894212,rs10789396,rs12142020,rs7525548,rs3845345,rs1514175,rs6604866,rs12566985,rs3895907,rs7526762,rs3911350,rs7553348,rs11210476,rs12042908,rs7551507,rs2344508,rs6604867,rs12568287,rs7553158,rs10890130,rs12041852,rs3765681,rs6604872,rs12041912,rs3845344,rs1514177,rs7520945,rs7514705,rs6656785,rs6698760,rs11210477,rs6604871,rs6669189…
clump1310	1	77578096	78984911	4	4	rs1498399,rs7515509,rs12039708,rs12754926,rs35535570,rs1909204,rs34517439,rs6674790,rs17380796,rs11162351,rs17391694,rs3104464,rs2088518,rs2647503,rs71658797,rs12731886,rs534387609,rs6698295,rs60708769,rs7528932,rs6695572,rs2647499
clump1292	1	82229936	83131148	2	2	rs191649740,rs767139019
clump1256	1	85311441	86034011	2	2	rs556036537
clump1269	1	87531983	88388083	2	2	rs6686094,rs138760609,rs11162017,rs6685678,rs4295863,rs10782600,rs12141405,rs1856047,rs11162015,rs4255361
clump1276	1	88758413	89802181	3	5	rs6670565,rs4655883,rs305219,rs10922502,rs10493817,rs2765524,rs12760975,rs1772795,rs10922501,rs6698181,rs870659,rs12404690,rs12732490,rs6704399,rs4656065,rs3767382,rs10922500,rs11579178,rs6677967,rs4655884,rs12138645,rs10754254,rs12124821,rs10801687,rs9427965,rs10801681,rs2038905,rs786922,rs786920,rs10922492,rs6692335,rs12145922,rs12740480,rs786912,rs430600,rs6658267,rs7541301,rs7554456,rs1002437…
clump1252	1	89818299	90540869	2	2	rs139410920
clump1241	1	91299487	92022057	2	2	rs191600854
clump1247	1	95303877	96026447	2	2	rs779462973
clump1257	1	96131857	96854427	2	2	rs190260418
clump1239	1	96911246	97633816	2	2	rs368630888
clump1281	1	97990477	99200961	2	2	rs142367873,rs145571977
clump1258	1	99549073	100271643	2	2	rs191540661
clump1260	1	104799536	105522106	2	2	rs558864066
clump1244	1	106275207	106997777	2	2	rs191641231
clump1294	1	107391557	108114127	2	2	rs191629783
clump1275	1	107887298	108770950	2	3	rs78435278,rs17019798,rs17020160,rs75570391,rs17020078,rs79458835,rs17020149,rs76590353,rs76134821,rs77346255,rs4440889,rs74678088,rs55711603,rs4915077,rs116617506,rs79548971,rs17020184,rs80235198,rs6691039,rs17020181,rs4396144,rs77125988,rs78287223,rs17020122,rs6683295,rs12565046,rs17020141,rs140977409,rs78326196,rs4915080,rs17020080,rs17019846,rs17019823,rs17020146,rs75125154,rs2169077,rs125632…
clump1270	1	109415000	110200203	4.5	9	rs12731760,rs72703203,rs12127701,rs35271870,rs55882046,rs660240,rs611917,rs11102967,rs66795935,rs672569,rs34451344,rs11577931,rs646776,rs6657811,rs629001,rs12740374,rs629301,rs599839,rs4970837,rs1277930,rs583104,rs35629345,rs602633,rs7528419,rs3902354,rs4970836,rs10858082,rs4970834,rs1337248,rs67269326,rs12124352,rs12746961
clump1246	1	110362098	111084668	2	2	rs556075905
clump1268	1	112666517	113608998	4	5	rs55652172,rs12406282,rs883593,rs12140506,rs17030613,rs351364,rs11102485,rs12730156,rs10857964,rs35147679,rs12136566,rs3790598,rs9308256,rs12049572,rs3790604,rs1759695,rs10857967,rs76824778,rs61818805,rs11102498,rs2306940,rs35023236,rs12126971,rs12728311,rs12120956,rs3795819,rs12037987,rs11102520,rs3828074,rs2273368,rs2932537,rs12133583,rs12025785,rs72993045,rs351358,rs11102516,rs6537742,rs110628…
clump1263	1	113479541	114909083	3	8	rs2798137,rs1217415,rs7526209,rs1217407,rs2884703,rs1217392,rs1343128,rs7513707,rs74683376,rs12760067,rs1217234,rs3789613,rs10563713,rs55811970,rs72687906,rs72687980,rs2358994,rs1217223,rs1217227,rs1230659,rs2884704,rs4145859,rs2243471,rs11102704,rs1235688,rs12029644,rs1217380,rs1217404,rs1217221,rs1230647,rs1217208,rs1230656,rs1539437,rs1775754,rs183352775,rs12077419,rs6537795,rs971173,rs1935838…
clump1280	1	115315898	116167290	2	2	rs11801469,rs11800270,rs76209349,rs76018497,rs77358587,rs11804899,rs76561674,rs78585371,rs11805336,rs116498943,rs79430900,rs77364661,rs114972854,rs114328228,rs11807904,rs115497453,rs74671184,rs115573881,rs12134493,rs76400949,rs76747455,rs76418366,rs79054900,rs76325568,rs140937721,rs78382910,rs76173598,rs79298865,rs75873201,rs11808059,rs77762178,rs78122708,rs79523561,rs77994291,rs74356133,rs802873…
clump1265	1	118488477	119279241	3	3	rs12727617,rs60560809,rs7513464,rs12746543,rs10802024,rs12738523,rs9428104,rs17038164,rs12731372,rs61836347,rs2493795,rs2474944,rs17038182,rs4659079,rs35750964,rs59051938,rs28838114,rs35501033,rs147136248,rs7536458,rs35043843,rs2493793,rs35182733,rs10923548,rs7513580,rs2474946,rs12735613,rs34661019,rs28818483,rs12083887,rs60804050,rs12752809,rs17038218,rs12734916,rs7534091,rs35821398,rs6674967,rs…
clump1282	1	119155120	120337332	2	3	rs182088346,rs61806235,rs137958705,rs541031973
clump1293	1	145358324	146085024	2	2	rs28555168,rs9441166,rs1471633,rs10910845,rs1967017
clump1278	1	149545128	150519712	4	4	rs6587723,rs67807996,rs79803873,rs11205303,rs144442939
clump1287	1	150828815	152312848	3	4	rs12128071,rs146031190,rs12128371,rs55875222,rs75360998,rs151288460,rs149199808,rs77426698,rs12407426,rs12062719,rs7544947,rs4971015,rs4971026,rs6587559,rs1892196,rs6681071,rs191386744
clump1167	1	151638832	153521958	4	5	rs61811927,rs147320119,rs61811860,rs61814540,rs11205009,rs2339399,rs61813920,rs61813870,rs72702813,rs115121314,rs7529325,rs61814542,rs61816761,rs12092199,rs61814532,rs61813875,rs61815559,rs144881827,rs6669608,rs17670505,rs80056863,rs12731336,rs9050,rs61814928,rs12122629,rs61814899,rs12081541,rs138320221,rs61814541,rs16834560,rs151256541,rs115288876,rs61814892,rs79491862,rs61814544,rs76267223,rs61…
clump1158	1	153301138	154023708	3	3	rs35479618
clump1064	1	153958329	154779700	2	2	rs11265613,rs188326930
clump691	1	154623078	155621667	4	4	rs76798800,rs61755431,rs905938,rs76306191,rs4845701,rs74520550,rs55668940,rs1870940,rs572135153,rs2242195,rs3753639
clump667	1	155994878	156834399	3	4	rs1925950,rs3818463,rs2274317,rs3790455,rs2282286,rs12131289,rs2274319,rs12136856,rs10908505,rs3790459,rs10908504,rs6658120,rs2274320,rs548930580,rs1342442,rs12038396,rs2274316,rs3790457,rs6700679,rs4450010,rs3790454,rs11264486,rs1050316
clump1105	1	158949449	159672019	2	2	rs112712239
clump841	1	159323392	160522086	2	3	rs34035412,rs766016802,rs150330307
clump609	1	165309673	166104808	3	3	rs2790053,rs28504591,rs7552679,rs6668108,rs4537525,rs2251768,rs12691499,rs1547725,rs4657476,rs7518099,rs7528177,rs10800153,rs6668885,rs12133745,rs4603103,rs2790049,rs7524755,rs4657475,rs4233408,rs6426936,rs2814471,rs4657477,rs7555523,rs6426939,rs10918274,rs6660601,rs6662839,rs6696454,rs4656461,rs4657474,rs12691500,rs4657472,rs2790052,rs4656460,rs10800155,rs4657471
clump723	1	167043847	167795562	3	4	rs35014055,rs7523907,rs1773561,rs1773560,rs2462552,rs2988277,rs840012,rs2949669,rs1214598,rs1773542,rs840015,rs1214596,rs1214595,rs840016,rs1723022,rs2988279,rs1723023,rs1723016,rs2995089,rs2056626,rs2949661,rs34276574,rs1723018,rs864537,rs2056625,rs2995091
clump1168	1	168349743	169882838	5	6	rs2420370,rs6025,rs9332666,rs79011457,rs2678166,rs16861990,rs114101204,rs6427197,rs79284357,rs1320976,rs6427194,rs75112989,rs4264045,rs10737547,rs147925017,rs1200063,rs1208327,rs78516619,rs970740,rs145163454,rs4656647,rs6687813,rs77448520,rs6427196,rs6427195,rs6682179,rs1208135,rs115063924,rs6696217,rs2143289,rs144737447,rs77977611,rs1209731,rs6672876,rs1208134,rs1320977,rs1534984,rs6009,rs115729…
clump945	1	169297843	170555110	3	3	rs72700114,rs185120584,rs114137203
clump775	1	170339473	171256406	3	3	rs2103639,rs10919483,rs763770,rs7523880,rs10753821,rs2206310,rs10919478,rs2143109,rs7528424,rs10737554,rs6679313,rs10800541,rs6683847,rs1029320,rs6427274,rs1555067,rs10919475,rs10753820,rs10753819,rs10919476,rs10919471,rs10800543,rs7527200,rs10919469,rs12059356,rs7544590,rs10919480,rs10733057,rs10919468,rs1476040,rs10800542
clump545	1	171244193	171966763	3	3	rs74315329
clump474	1	171733941	172662662	3	4	rs12563643,rs60866522,rs12402426,rs479336,rs537444,rs4484957,rs12561946,rs4382763,rs10911299,rs61807787,rs72721182,rs688451,rs2757495,rs6686118,rs598562,rs11584244,rs2761183,rs12125882,rs12567175,rs508742,rs72723204,rs55656112,rs60077625,rs633995,rs10911356,rs629316,rs11585706,rs2586407,rs473629,rs10911323,rs2422074,rs2586420,rs12410143,rs4072117,rs2819529,rs2422075,rs3850640,rs10797881,rs733190,…
clump803	1	173854215	174686529	2	2	rs140354645,rs191308650
clump1019	1	175517533	176245116	2	2	rs185371627,rs536936548
clump604	1	176411075	177238866	3	3	rs7522154,rs2223487,rs6659744,rs2294494,rs10798482,rs2179391,rs10753139,rs2861880,rs6676325,rs6413830,rs12042605,rs10798485,rs1044299,rs10753141,rs6664879,rs10798486,rs10798483,rs10798484,rs11576339,rs7546249,rs12028641,rs1555070,rs760940,rs1040457,rs6656137,rs1325596,rs10798488,rs1022523,rs2076339,rs12025402,rs10753140,rs10732997,rs1325597,rs1325598,rs2038114,rs6681309,rs1014719,rs2076337,rs4397…
clump773	1	177248577	178274804	4	4	rs1815367,rs533543,rs630372,rs10798574,rs10157480,rs17360224,rs34472009,rs12097393,rs531385,rs10753172,rs12140681,rs11588039,rs12085082,rs693232,rs8030,rs4132288,rs72698507,rs670323,rs576101,rs575908,rs574367,rs527248,rs478788,rs6425451,rs2068973,rs671596,rs633715,rs12735595,rs512898,rs4609391,rs4142027,rs4509539,rs1336780,rs10913436,rs539515,rs6670873,rs34632838,rs509325,rs10913442,rs12132236,rs…
clump188	1	179540627	180263197	2	2	rs767841385
clump1000	1	182575526	183371882	2	2	rs549455785,rs564240514
clump1091	1	189903827	190740087	2	2	rs76387064,rs80076686
clump388	1	190795541	191518111	2	2	rs549422930
clump385	1	191659163	192381733	2	2	rs186976265
clump2	1	193568287	194290857	2	2	rs141837612
clump921	1	195360947	196152552	2	2	rs564588214,rs181399376
clump448	1	197665527	198388097	2	2	rs533384082
clump786	1	201408354	202246442	4	4	rs2820315,rs2644135,rs2644134,rs2644123,rs2819347,rs2494116,rs2254614,rs2820317,rs2820314,rs2820316,rs8024,rs2820311,rs2819348,rs2644109,rs2820321,rs2820295,rs2494115,rs2644111,rs2820322,rs2644114,rs1517810,rs2132363,rs2820313,rs2644107,rs903678,rs2644112,rs2644121,rs8028,rs2819349,rs2172935,rs1032524,rs2820312,rs2678204,rs2644122,rs2820310,rs2459761,rs2644119,rs2819351,rs3951628,rs2820309,rs2820…
clump807	1	203518463	204300158	2	2	rs182892006,rs148383167,rs140614191
clump671	1	205296285	206241436	3	4	rs823114,rs148977679,rs823080,rs823096,rs3747973,rs9438393,rs4951023,rs823152,rs823097,rs951366,rs11240565,rs823075,rs4951261,rs823116,rs823118,rs823094,rs823143,rs1772159,rs823110,rs823095,rs823101,rs823141,rs708723,rs823102,rs823130,rs7536483,rs823105,rs823121,rs823074,rs1172198,rs4951258,rs708724,rs545571334,rs708727,rs864783,rs823099,rs823111,rs823154,rs1772148,rs1772143,rs823137,rs6673687,rs…
clump157	1	206789848	207512418	2	2	rs541385761
clump464	1	207467935	208521505	2	2	rs7512286,rs11581407,rs35935287,rs11579530,rs11118962,rs2259397,rs11118958,rs11118965,rs1074327,rs56985822,rs477273,rs2796252,rs2785646,rs11580436,rs12753391,rs1210226,rs11578041,rs6671947,rs11580286,rs2473653,rs681461,rs13374332,rs2724368,rs7519609,rs11118960,rs1028400,rs2724371,rs6701558,rs35899323,rs12063025,rs36092684,rs2745955,rs7537216,rs507920,rs475774,rs34129533,rs35118522,rs35149591,rs72…
clump931	1	208781483	209563857	2	2	rs189015968,rs780034756
clump1046	1	209549098	210312896	2	2	rs764372094,rs543816194
clump372	1	211092763	211815333	2	2	rs147531852
clump856	1	211609228	212431919	2	2	rs150440270,rs576467694
clump211	1	215372997	216095567	2	2	rs183241530
clump403	1	216468473	217191043	2	2	rs560230204
clump73	1	220963356	221685926	2	2	rs560147297
clump456	1	222432347	223288679	3	3	rs1133220,rs2378584,rs17011681,rs34885880,rs17163363,rs2133189,rs17465637,rs17163313,rs35158675,rs28709375,rs10495198,rs17465982,rs3748626,rs34767248,rs2133187,rs17163360,rs2291834,rs12749296,rs17163301,rs35626308,rs4846769,rs17465940,rs17163345,rs17163358,rs36079339,rs4575092,rs2291832,rs4846384,rs4846770,rs35700460
clump1207	1	224080744	225662475	2	2	rs2802567,rs12059834,rs6694400,rs2456329,rs7533616,rs2802547,rs712089,rs2662910,rs2254430,rs12071776,rs16845878,rs2501112,rs2802546,rs2244109,rs2802736,rs2456354,rs59730777,rs4653586,rs2449305,rs10799290,rs2501103,rs2662913,rs4275419,rs2449301,rs12075769,rs12061265,rs16845729,rs2449325,rs61483735,rs2449296,rs2456334,rs57027684,rs9725252,rs58166431,rs2244198,rs28871966,rs7531894,rs148660695,rs2127…
clump412	1	226490242	227212812	2	2	rs56188441
clump615	1	226999942	228316561	3	3	rs10916174,rs59885016,rs11588850,rs12128670,rs11580196,rs875284,rs7540754,rs150077235,rs10916148
clump1130	1	229029762	229763912	2	2	rs578158061,rs575222512
clump752	1	230469383	231298591	3	3	rs2004776,rs2493126,rs2478539,rs2493141,rs2493134,rs2493136,rs2478528,rs190745152,rs1326888,rs2478543,rs2493135,rs5051,rs2493133,rs2478527,rs2006765,rs699,rs2148582,rs943580,rs2493128
clump970	1	232391089	233513518	2	2	rs139776943,rs147720914,rs190898954
clump1077	1	238650516	239378250	2	2	rs79450761,rs16837545
clump941	1	239136127	240230803	2	2	rs188145933,rs186023729
clump187	1	240093822	240816392	2	2	rs547643094
clump733	1	243017702	243862279	3	3	rs2171973,rs12091558,rs6662118,rs6662991,rs3904683,rs7518350,rs10926973,rs6669104,rs12740033,rs12084733,rs2275154,rs3943093,rs12759571,rs4658552,rs10926979,rs7528764,rs6668649,rs12065580,rs12097743,rs12080886,rs6429422,rs3904685,rs10926989,rs10926971,rs7525348,rs10803132,rs12749011,rs12079702,rs2171974,rs10926988,rs68192516,rs10158537,rs12074660,rs12085949,rs12741781,rs10803131,rs6689352,rs668244…
clump1028	1	245439671	246465031	2	2	rs747560741,rs569076408
clump1169	2	73383	1018863	4	4	rs7594220,rs13012571,rs2966401,rs4854342,rs10188334,rs13035713,rs6734363,rs6752706,rs6728726,rs1320336,rs2867133,rs13007080,rs11127489,rs7560127,rs74676797,rs7578764,rs11127490,rs10193244,rs7576624,rs6731348,rs2867109,rs6735024,rs12714414,rs11685767,rs6709992,rs7556831,rs73139123,rs13396935,rs7601028,rs12992672,rs66906321,rs2947413,rs74495980,rs62105304,rs7567710,rs13401686,rs12475496,rs1320337,r…
clump759	2	1031644	1778529	2	2	rs11694732,rs11675434,rs55896290,rs938326,rs11211643,rs11211645,rs2071399,rs11686524,rs56302939,rs11675342,rs2071402,rs11682968,rs12328062,rs10183390,rs9677074,rs11900674,rs1567920,rs17786733,rs12471910,rs55980998,rs12329058,rs56003829,rs10180405,rs13400534,rs11685159,rs55750095,rs12329063,rs10183226,rs11678852,rs2071403,rs4927604
clump91	2	2444610	3167180	2	2	rs143633711
clump897	2	6994522	7871221	3	3	rs148623402,rs139399560,rs182646814
clump560	2	8077408	8849428	3	4	rs13390333,rs3856439,rs424620,rs1000309,rs10204769,rs13386606,rs10174728,rs2561999,rs10207297,rs346835,rs10201122,rs28376924,rs7567352,rs13404344,rs13416555,rs13412022,rs10192685,rs7572436,rs10210006,rs13412757,rs2630738,rs59808848,rs9287698,rs3102952,rs6737412,rs10178845,rs10206877,rs2931136,rs2562003,rs2562005,rs13395467,rs891058,rs28646278,rs10168400,rs13419662,rs10174949,rs367023,rs6734135,rs…
clump1033	2	11324714	12259011	2	2	rs545292998,rs143238360
clump561	2	12270631	13013721	2	2	rs7565618,rs12616134,rs1881146,rs1881145,rs1534430,rs10929817,rs1534424,rs16799
clump930	2	17429228	18171813	2	2	rs73921010,rs7567064
clump175	2	18967300	19689870	2	2	rs144566394
clump493	2	20724074	22065770	3	5	rs537810,rs484399,rs568938,rs79524936,rs1652421,rs484906,rs481069,rs560522,rs529697,rs97458,rs564073,rs540439,rs522761,rs312970,rs532300,rs542261,rs679899,rs574461,rs539845,rs12997242,rs581411,rs17399838,rs520354,rs565894,rs12618122,rs563280,rs13398007,rs560408,rs1712246,rs78120576,rs554414,rs17042000,rs499757,rs538862,rs1713222,rs34916112,rs520861,rs34468875,rs1429974,rs453862,rs7567217,rs165242…
clump744	2	21694558	22511470	2	2	rs762384633,rs181095242,rs557303085
clump800	2	22897954	23659065	2	2	rs535472750,rs532993441,rs562020991
clump659	2	23517983	24262647	4	4	rs72796106,rs3795936,rs1862901,rs1991083,rs55836224,rs66523860
clump492	2	24331524	25801024	4	5	rs79411273,rs4077678,rs3731623,rs6721750,rs10178420,rs6754997,rs10165451,rs6737356,rs80195592,rs35177510,rs72792190,rs80098057,rs56214615,rs13035244,rs6545806,rs6545776,rs1529897,rs876186,rs11125744,rs4665720,rs11125803,rs4459693,rs75034121,rs2033655,rs2033654,rs77100173,rs79585987,rs10198275,rs6713978,rs74374439,rs6545813,rs2384054,rs112553292,rs11693654,rs75150777,rs11125810,rs6718510,rs6722587…
clump1214	2	25901919	27310651	8	8	rs35021474,rs1731247,rs1275979,rs1275957,rs1838209,rs1275977,rs11694327,rs1275988,rs568603785,rs1731249,rs1275978,rs1275984,rs1731248,rs12468863,rs11126666,rs1275958,rs935168,rs563224615,rs1275986,rs13394970,rs1275980,rs1275982,rs1731243,rs561807650,rs1275923,rs1275983,rs1275922,rs34004783,rs935166,rs1275985,rs188060535,rs736699,rs2586886
clump1170	2	27186753	28364459	5	16	rs809673,rs2293571,rs1647276,rs4665987,rs2303370,rs1528533,rs6719960,rs10179872,rs1647285,rs11126975,rs780106,rs6743819,rs10181100,rs12989678,rs12471703,rs1260345,rs11127044,rs780095,rs1647267,rs13030345,rs4665988,rs7586601,rs10205219,rs8179229,rs34341829,rs13002853,rs780109,rs4665378,rs11126999,rs111595594,rs34502053,rs13020949,rs11887784,rs6719175,rs11691432,rs1728918,rs780107,rs4665969,rs78009…
clump956	2	28754589	29563597	2	2	rs577581124,rs115026900,rs116709402
clump199	2	33198565	33921135	2	2	rs566927996
clump293	2	33992418	34714988	2	2	rs531748298
clump66	2	34682425	35404995	2	2	rs752866628
clump80	2	36119945	36842515	2	2	rs552854676
clump950	2	37156281	38723477	2.5	3	rs190664055,rs556838519,rs576402145,rs13420463
clump1012	2	38314024	39036594	2	2	rs578008133
clump135	2	41320940	42043510	2	2	rs143139373
clump682	2	41859808	42632931	2	2	rs6737944,rs34117938,rs10166263,rs34629045,rs12712830,rs7591688,rs10177811,rs34006080,rs6719975,rs36109745,rs12712829,rs12712823,rs13397376,rs6752691,rs13401161,rs7578091,rs13424159,rs12712821,rs10189068,rs12996528,rs34291746,rs13424176,rs720043,rs10184755,rs10166598,rs36036427,rs10195970,rs6758382,rs13017933,rs1550428,rs7591932,rs7599971,rs12712825,rs56407905,rs13401256,rs58360854,rs60056083,rs1…
clump703	2	42837409	43573106	2	2	rs531804063,rs551011268
clump1171	2	43213910	44458652	4	6	rs77787499,rs113156595,rs7573500,rs72875462,rs6731980,rs76993899,rs1388387,rs12105399,rs6544669,rs57066469,rs75050485,rs4076834,rs112282947,rs7602701,rs6544713,rs4077440,rs11693190,rs112416866,rs11679731,rs13409687,rs6722104,rs60868396,rs11124929,rs112411882,rs6751035,rs10180005,rs4953026,rs7568901,rs7556744,rs75621188,rs10168889,rs12104615,rs114938914,rs76621120,rs76856054,rs77377889,rs7570748,r…
clump638	2	44134720	45224020	3	3	rs7571425,rs10192334,rs539382533,rs2341461,rs4953122,rs1837118,rs11680456,rs6544752,rs6759891,rs7579841,rs3738985
clump686	2	46048590	47253948	2	2	rs187031669,rs552642529
clump19	2	49070584	49793154	2	2	rs571653675
clump33	2	50421110	51143680	2	2	rs189840285
clump21	2	53405522	54128092	2	2	rs773972581
clump1018	2	54898325	55721752	2	2	rs192237418,rs559937532
clump582	2	55625783	56698635	3	5	rs2868431,rs724540,rs1346783,rs1367228,rs551511030,rs7590753,rs4146921,rs4672075,rs727878,rs10207635,rs11125602,rs2115876,rs1346791,rs10192259,rs1432560,rs41393947,rs34552760,rs11125606,rs1583267,rs10199082,rs60822466,rs1430193,rs62167688,rs6730839,rs11893573,rs1344732,rs10865291,rs7561417,rs1346786,rs7574127,rs1430190,rs6545516,rs6708796,rs17369648,rs6724369,rs2278366,rs11899380,rs10496052,rs760…
clump1142	2	57615529	58421316	2	2	rs560582175,rs184863595
clump507	2	58182789	59370319	3	3	rs7582945,rs11893041,rs1159609,rs561207810,rs7559954,rs7561534,rs7590946,rs1014291,rs11125759,rs12713387,rs11903610,rs8179630,rs2708149,rs12468708,rs375317481,rs6759145,rs1861412,rs4541244,rs4672257,rs4672254,rs1861413,rs1861410,rs192971042,rs7572387,rs1861411,rs12477030,rs4672255,rs6724384,rs7591382,rs987974,rs35881094,rs58857776,rs10204803,rs1030035,rs60635548,rs1922782,rs11675744,rs4671328,rs7…
clump70	2	62841541	63564111	2	2	rs550467701
clump356	2	63504246	64226816	2	2	rs184946754
clump362	2	66501503	67224073	2	2	rs149993628
clump160	2	67332306	68054876	3	3	rs657667
clump55	2	68614258	69336828	2	2	rs773301767
clump692	2	70337305	71081355	3	3	rs3755380,rs1523305,rs7571789,rs3755384,rs3821269,rs7561547,rs1448927,rs3911078,rs3755383,rs2902345,rs3771498,rs1851610,rs1807968,rs2862851,rs2122129,rs10469958,rs3821264,rs3755385,rs3771505,rs1523304,rs3755381,rs2166976,rs958685,rs3771501
clump232	2	74024819	74747389	2	2	rs529311300
clump147	2	75852118	76574688	2	2	rs528973248
clump967	2	79115942	80059070	2	2	rs187889171,rs536164547,rs527752440
clump763	2	79753349	80958254	2	2	rs551217896,rs112469199
clump1187	2	101881869	103639147	5	6	rs67088699,rs17027571,rs12905,rs13392100,rs6732138,rs2287037,rs10192157,rs1345302,rs2110661,rs10186052,rs10189526,rs2287033,rs6751977,rs12619281,rs60084385,rs56117144,rs11692335,rs1833174,rs55712331,rs10865050,rs10208196,rs3771154,rs36049530,rs6734742,rs3771187,rs887971,rs12712161,rs6704565,rs10209131,rs9807962,rs11903946,rs7604866,rs11465723,rs3917318,rs7556917,rs17818291,rs6760621,rs11883987,rs…
clump637	2	103553696	104658225	4	4	rs1579547,rs17336454,rs6543218,rs1451975,rs7582785,rs4851029,rs4283441,rs2257063,rs11675977,rs11885577,rs11677228,rs6751705,rs7567562,rs1514998,rs266053,rs1597742,rs1597741,rs2044933,rs6543217,rs266061,rs6723416,rs197451,rs6734144,rs1901477,rs266072,rs266069,rs171952,rs11123960,rs7574952,rs10191724,rs550665162,rs266049,rs1983305,rs1427352,rs264939,rs1823673,rs1673467,rs817223,rs817225,rs1040123,r…
clump995	2	108825191	109952979	2	2	rs370685290,rs151209708,rs185933341
clump335	2	115363814	116086384	2	2	rs531362235
clump751	2	121557856	122741291	2	2	rs540057016,rs550289090,rs575887985
clump432	2	126422669	127145239	2	2	rs141630041
clump654	2	135166944	136035655	3	3	rs56383182,rs4954192,rs6430553,rs6430548,rs9653176,rs6729702,rs6430552,rs6738113,rs60793693,rs111674445,rs6430547,rs62168869,rs6730306,rs1348792,rs10928520,rs1530557,rs7580655,rs3819121,rs6430546,rs6430543,rs6758113,rs12473839,rs6714498,rs10496731,rs1530556,rs1530555,rs12463645,rs7593049,rs74265413,rs9653175,rs578249584,rs3739029,rs6711390
clump221	2	142224618	142947188	2	2	rs182566763
clump103	2	143065733	143788303	2	2	rs531267993
clump486	2	143875751	144724944	3	3	rs4662341,rs4372823,rs6724159,rs4594385,rs10928188,rs10170378,rs4580333,rs10211096,rs6731747,rs4662339,rs3934701,rs12992706,rs6717024,rs62173067,rs4662344,rs10928187,rs4416158,rs4414623,rs6704689,rs7595012,rs6430037,rs6736741,rs4662207,rs6722484,rs4233568,rs4341881,rs6734367,rs13413953,rs6733817,rs12622927,rs7597834,rs4374318,rs10803495,rs7595298,rs10168425,rs5016238,rs4662208,rs10171589,rs445814…
clump815	2	145394975	146176547	3	4	rs13428423,rs1819055,rs7607110,rs13389190,rs12476764,rs12477111,rs1852686,rs1006923,rs12995180,rs12474485,rs786244,rs2252654,rs13384504,rs6430076,rs12992411,rs78809153
clump988	2	146374583	147196101	2	2	rs547512895,rs576256903
clump1106	2	147353048	148130914	2	2	rs189951494,rs181482963
clump636	2	148113982	149125216	2	2	rs548851556,rs556821235,rs148259464,rs191603450
clump252	2	153760654	154483224	2	2	rs184457253
clump317	2	154647373	155369943	2	2	rs562210226
clump949	2	155775893	156498463	2	2	rs542529319
clump740	2	156235771	157276399	3	3	rs72899095,rs567748334,rs72887143,rs142058842,rs560191713,rs72887152
clump151	2	157201904	157924474	2	2	rs79783950
clump715	2	158950291	159685981	3	3	rs113684406,rs55873205,rs77502408,rs75690826,rs1116969
clump842	2	159624403	160775297	2	2	rs574120118,rs557831592,rs142899447,rs535667729,rs573975522
clump529	2	162326754	163485336	3	3	rs72879231,rs62187713,rs2100213,rs2084545,rs1990760,rs10200835,rs2111485,rs2892796,rs62187711,rs56027511,rs56264166
clump922	2	163050446	163776438	2	2	rs79717273,rs60640203,rs55935138,rs34637987,rs73024651
clump115	2	163931341	164653911	2	2	rs555756874
clump1079	2	164592889	165615437	2	3	rs554993651,rs268262,rs268263,rs73029563,rs187200287
clump44	2	166142914	166865484	2	2	rs145544442
clump183	2	167406116	168128686	2	2	rs186130826
clump253	2	171304522	172027092	2	2	rs758233550
clump875	2	172199444	172925306	3	3	rs12185567,rs312924
clump379	2	173528531	174251101	2	2	rs578043241
clump274	2	174371737	175094307	2	2	rs183723476
clump119	2	177065523	177788093	2	2	rs183105721
clump106	2	178204628	178927198	3	3	rs17400325
clump1221	2	178906369	180254717	2	3	rs114412892,rs3769863,rs955738,rs4894060,rs6707222,rs13004438,rs13000459,rs4894055,rs6433738,rs1489490,rs66521408,rs7562602,rs10190741,rs6715920,rs13403584,rs1489487,rs12990128,rs1032282,rs16866583,rs34259102,rs12622500,rs4894062,rs2200826,rs56207956,rs62177303,rs73973186,rs7564756,rs7591091,rs12999923,rs924800,rs10165177,rs10166147,rs11684630,rs34438177,rs72953355,rs4894072,rs7564036,rs68003004,…
clump163	2	182222685	182945255	2	2	rs553692597
clump1061	2	183567405	184396116	2	2	rs528383740,rs566415526,rs536518296
clump316	2	186439775	187162345	2	2	rs186746539
clump146	2	186961620	187684190	2	2	rs186154106
clump579	2	187602747	188645412	3	3	rs2882203,rs11896404,rs115077418,rs192448833,rs3771076
clump1095	2	188671267	189774177	2	2	rs568198090,rs115949416
clump267	2	190806013	191528583	2	2	rs115799642
clump794	2	191539164	192334848	2	3	rs7566808,rs11893432,rs3821236,rs7568275,rs10207044,rs13426947,rs16833260,rs13389408,rs12465689,rs4274624,rs10174238,rs1818625,rs4853458,rs10181656,rs10178640,rs11889341,rs7582694,rs7574865,rs10168266,rs12463876,rs3024859,rs8179673,rs6752770,rs12612769,rs3024886,rs16833214,rs10931481
clump220	2	193000038	193722608	2	2	rs571814723
clump1031	2	196222110	197369559	2	2	rs181864320,rs184386343,rs182612583
clump614	2	198131552	199316059	3	4	rs11684176,rs11690149,rs6732340,rs1866666,rs7573001,rs10192466,rs7587251,rs6716898,rs10497813,rs1064213,rs11679040,rs56858593,rs4410288,rs2196175,rs11692344,rs1607376,rs1369512,rs970552,rs1583792,rs700693,rs7603839,rs11679484,rs696814,rs1518360,rs13429970,rs10189897,rs55696134,rs1369511,rs7588831,rs3828317,rs1401090,rs10206714,rs10207433,rs1401093,rs4549082,rs13413470,rs1866664,rs7601762,rs675345…
clump979	2	199959765	200913169	2.5	3	rs13014796,rs148795015
clump769	2	201761710	202545616	3	3	rs700635,rs6719014,rs1830298,rs6714430,rs1861270,rs10931936,rs7582362,rs6435074,rs3769818,rs6735656,rs3769821,rs9677180,rs3769823,rs6754084,rs2349070,rs10200279,rs6743068
clump440	2	202865144	203587714	2	2	rs188118107
clump1062	2	203397983	204586134	2	2	rs200672146,rs181459237,rs190166019
clump479	2	204299912	205166496	4	4	rs13030124,rs3116508,rs13029135,rs3116513,rs3887196,rs1365965,rs7565213,rs2162608,rs231800,rs11571310,rs231791,rs1427680,rs12990970,rs3096861,rs7600322,rs11571315,rs1978595,rs11571304,rs3115969,rs10932023,rs10932027,rs231738,rs3116525,rs3116521,rs231746,rs10497873,rs75373219,rs6745050,rs231770,rs231796,rs3116509,rs1968351,rs231810,rs10932028,rs2162606,rs58716662,rs3087243,rs2352546,rs3116500,rs23…
clump838	2	204955930	206035177	2	2	rs113196055,rs112335026,rs541110897
clump37	2	208528604	209251174	3	3	rs534509843
clump248	2	209081718	209804288	2	2	rs142901553
clump1223	2	211179222	212531146	3	5	rs56298236,rs4673546,rs149981938,rs11680929,rs56320616,rs11892610,rs10490322,rs10490323,rs72944180,rs56090331,rs10490325,rs715,rs16844839,rs16844825,rs72946100,rs72946069,rs56364701,rs56038715,rs1047891,rs72933873,rs72933879,rs72933889,rs2193617,rs3815630,rs2216405,rs72933893,rs72933859,rs16844874,rs7424145,rs191658571,rs4513233,rs57364222,rs35394656,rs10206976,rs60285414,rs16844862,rs10490324,rs…
clump41	2	213866669	214589239	2	2	rs758775614
clump259	2	215265486	215988056	2	2	rs559765180
clump1119	2	216720970	217600470	2	2	rs77895230,rs548003605
clump553	2	217544494	218514125	3	3	rs10221933,rs13387042,rs13426489,rs11676136,rs2194745,rs2565689,rs57794967,rs12694411,rs13412666,rs56733382,rs2565688,rs57632285,rs10164712,rs11695415,rs10185503,rs4356642,rs1863190,rs62175239,rs62175241,rs2553027,rs12622189,rs4674138,rs5002640,rs13430869,rs13013312,rs10205394,rs11684828,rs10932707,rs2553026,rs13412814,rs12694412,rs13412710,rs16857158,rs12470054,rs6713558,rs4674139,rs4442975,rs67…
clump748	2	219418626	220215602	3	3	rs188488867,rs77157375,rs146199923,rs114014734
clump1002	2	219936970	220661656	2	2	rs907683,rs4674396,rs13386459,rs745027
clump1044	2	223693699	224633184	2	2	rs182391797,rs183495788
clump536	2	226660751	227547034	4	4	rs13405357,rs10804330,rs2972143,rs2943654,rs2972152,rs62188784,rs2972153,rs2972147
clump142	2	228884318	229606888	2	2	rs142700193
clump27	2	231279363	232001933	2	2	rs539023776
clump1109	2	232599772	233348569	2	2	rs529793606,rs541138926
clump603	2	234448211	235263073	5	5	rs6709005,rs6760630,rs2302153,rs2362293,rs10170399,rs11563063,rs6431647,rs9646720,rs4233636,rs758275,rs2362290,rs4663986,rs1985366,rs1003540,rs1965629,rs758276,rs10166942,rs6431648,rs4663983,rs562135421,rs6711120,rs11892538,rs10187654,rs10490012,rs6738979,rs7604471,rs10189040,rs737636,rs2108810,rs6724624
clump50	2	235214514	235937084	2	2	rs191657176
clump999	2	237200056	237922626	2	2	rs145935385
clump732	2	237583722	238704260	2	2	rs79080806,rs75192065,rs35731555,rs10177519,rs115277502
clump461	2	242313028	243105228	4	7	rs4234096,rs5839764,rs34077392,rs77062581,rs10933568,rs62192043,rs7582582,rs62192037,rs73106178,rs11552660,rs28605921,rs113047262,rs34293993,rs7599470,rs79626458,rs1106639,rs6740752,rs62193079,rs7563672,rs6756901,rs35532480,rs35305862,rs80241045,rs111792955,rs6754066,rs34337830,rs4449174,rs34211035,rs78350525,rs4073694,rs62193069,rs4425108,rs34762429,rs62191982,rs111543205,rs34647532,rs4443030,rs…
clump281	3	2831566	3554136	2	2	rs182524905
clump408	3	7628802	8351372	2	2	rs569173694
clump672	3	10906736	11966658	3	4	rs346077,rs2594986,rs9832407,rs4580536,rs9830784,rs2443717,rs2443705,rs2437686,rs2454478,rs4234507,rs4684780,rs13353407,rs2447607,rs347607,rs2606760,rs6786166,rs6779640,rs4684781,rs2594972,rs2594994,rs2922348,rs7642605,rs6801721,rs2606737,rs2454493,rs904475,rs2454482,rs62245949,rs2248971,rs904474,rs66488222,rs2443716,rs2454492,rs34621655,rs2594983,rs9850938,rs2606729,rs2442785,rs1391903,rs2442796…
clump430	3	14253088	14975658	2	2	rs745824724
clump133	3	15949963	16672533	2	2	rs190156784
clump1232	3	16794816	18346838	2	3	rs190043829,rs183638774,rs185151252,rs73819639,rs184207890,rs533837625,rs184337311,rs567081489,rs189097463,rs114434263,rs151042544,rs115449940,rs56727898,rs528991549,rs180758473,rs571794215,rs115888738
clump186	3	18551265	19273835	2	2	rs192408260
clump833	3	21510518	22510704	2	2	rs184604150,rs569678861
clump1138	3	24142565	24872048	2	2	rs546561576,rs550254721
clump466	3	27016363	27924273	3	4	rs3772723,rs11129284,rs591668,rs11707188,rs12637322,rs56711709,rs602543,rs73055736,rs11714071,rs7629240,rs73046176,rs1494419,rs2014047,rs6776355,rs12631829,rs59117696,rs450189,rs660255,rs73055754,rs11715126,rs2055123,rs664223,rs601328,rs75487052,rs55676236,rs12053943,rs73055756,rs2307035,rs112238765,rs11708152,rs7624512,rs582505,rs2643826,rs73055746,rs12632305,rs73055753,rs1967131,rs12637272,rs38…
clump410	3	30263796	30986366	2	2	rs62243021
clump1024	3	32683054	33408947	3	3	rs7646283,rs34064757,rs35570272,rs9828592
clump666	3	35322650	36139133	2	3	rs1513475,rs12636941,rs9832622,rs13082065,rs3821447,rs10510666,rs2884792,rs11129664,rs11710519,rs9810464,rs7635731,rs962038,rs12636871,rs7653088,rs9811585,rs6776685,rs13094598,rs67723420,rs7649761,rs1562502,rs13081406,rs1562503,rs11129662,rs35102908,rs13097782,rs13084607,rs2280097,rs12489148,rs12635405,rs17201655,rs1542212,rs11720751,rs12634228
clump298	3	36396849	37119419	2	2	rs573417731
clump176	3	38655702	39378272	2	2	rs189578871
clump521	3	40749750	41652366	2	4	rs35135108,rs17280306,rs386132,rs10490823,rs436705,rs383911,rs436448,rs34695788,rs62259232,rs58183061,rs406589,rs1984856,rs417052,rs411124,rs9878224,rs12488439,rs11720396,rs6762550,rs11717807,rs62260279,rs415997,rs108606,rs9820407,rs2024219,rs370387,rs401349,rs419918,rs9832204,rs367027,rs380893,rs55908060,rs369145,rs7609599,rs107236,rs423937,rs416486,rs87939,rs399996,rs376362,rs440719,rs374668,rs…
clump639	3	43184564	44431121	2	2	rs557526681,rs558020653,rs564449176,rs544886090
clump665	3	44987574	45727187	2	2	rs9877658,rs9851337,rs2110082,rs2048775,rs9867402,rs9872538,rs6776780,rs9821844
clump834	3	47100566	47840075	2	2	rs535642033,rs190883475
clump476	3	47811402	48558899	3	3	rs6766754,rs4858891,rs12494396,rs35942721,rs12493256,rs34422222,rs12495221,rs7429594,rs34687996,rs6442105,rs9832957,rs4858892,rs7428336,rs35142214,rs11130157,rs6442107,rs9839447,rs34513961,rs6442108,rs1551629,rs12496784,rs7617773,rs11711766,rs7431293,rs6771889,rs35648078,rs6775114,rs6800730,rs6771787,rs7374376,rs12494304,rs6797587,rs62263001,rs6442106,rs6442109
clump1297	3	48359755	50704885	4	10	rs67627084,rs3774733,rs7617480,rs1128535,rs11130218,rs6809204,rs1061474,rs7374277,rs34614773,rs11719762,rs3755831,rs4974082,rs9821675,rs12629759,rs11130193,rs62262105,rs3197999,rs62261249,rs6795025,rs11130237,rs11130181,rs62260756,rs11715915,rs6784203,rs11720597,rs7430198,rs6774354,rs9586,rs6446198,rs6765484,rs1352420,rs4688690,rs10865959,rs2082923,rs2240327,rs12330269,rs11130216,rs7637999,rs2252…
clump1201	3	50187610	52099541	3	4	rs9682401,rs922612,rs6769932,rs1480358,rs2085584,rs11716398,rs4566574,rs2609019,rs4428169,rs67211895,rs144358790,rs34251985,rs2355942,rs2085586,rs66684483,rs2355934,rs3792328,rs900735,rs35193996,rs4974093,rs1904786,rs7614881,rs4432682,rs1825002,rs13072085,rs4586852,rs2675825,rs9784274,rs12494165,rs6763136,rs448028,rs76644123,rs7638732,rs7630616,rs4422345,rs4328835,rs6782946,rs1552073,rs2085582,rs…
clump544	3	52453424	53499539	3	3	rs11710707,rs11717749,rs1986656,rs35569457,rs34026403,rs58660500,rs7645611,rs2240921,rs6798472,rs35849389,rs9874517,rs9831977,rs35378159,rs3796352,rs11720191,rs11712498,rs13084937,rs34244302,rs11710292,rs13060282,rs11720233,rs13078834,rs6445557,rs56231111,rs13069006,rs35076015,rs6762260,rs17052727,rs11717619,rs9756317,rs73839535,rs13062228,rs3733034,rs7625448,rs9875573,rs71299621,rs34121720,rs233…
clump925	3	53196727	54004584	2.5	3	rs3821843,rs545882567
clump405	3	55570852	56293422	2	2	rs568554453
clump511	3	56232103	57176733	3	3	rs6445801,rs11130537,rs7631662,rs6787227,rs9878373,rs4681980,rs9858568,rs282528,rs7637449,rs73079902,rs4681933,rs9835332,rs73081823,rs55831745,rs6445804,rs9875257,rs9809309,rs6781056,rs7620259,rs17235670,rs73081851,rs6809499,rs2317134,rs9833926,rs73081810,rs73081811,rs73081854,rs10049468,rs282541,rs6445803,rs73081825,rs558000187,rs6445810,rs6778373,rs112310084,rs282536,rs282523,rs2317244,rs764238…
clump1088	3	57579897	58654670	2	2	rs536524913,rs573671455
clump204	3	58752686	59475256	2	2	rs548412674
clump347	3	61801055	62523625	2	2	rs576365393
clump965	3	62459934	63190768	2	2	rs574025781,rs188309791
clump954	3	63308549	64249074	2	2	rs150358993,rs114826143
clump161	3	65622753	66345323	2	2	rs139166955
clump105	3	66595705	67318275	2	2	rs552008376
clump1234	3	67801161	69209345	2	2	rs529882369,rs547546547,rs192858850,rs75844130,rs531713391,rs540759985,rs182857590,rs114754535,rs532611527
clump540	3	71137276	72030941	3	4	rs830651,rs34264449,rs6780776,rs11720523,rs830640,rs56343799,rs704255,rs62244862,rs60281674,rs111242991,rs7617592,rs73837358,rs11720121,rs62247167,rs6778026,rs62247173,rs60405683,rs7624274,rs55716899,rs9832796,rs62244860,rs7640614,rs6790644,rs13327339,rs35768603,rs6803008,rs7649993,rs62244886,rs11707890,rs62244890,rs6764416,rs57929572,rs62247168,rs853866,rs62247169,rs35480566,rs57205040,rs1171582…
clump297	3	72170987	72893557	2	2	rs561149054
clump258	3	73787424	74509994	2	2	rs183975926
clump229	3	80833345	81555915	2	2	rs539827087
clump1035	3	81469171	82627293	2	2	rs146931348,rs529859247,rs144688315
clump1070	3	82552549	83520550	2	2	rs532219638,rs140293063
clump475	3	84726338	86320239	7	9	rs6776114,rs1449384,rs11127891,rs9309981,rs66781790,rs9818122,rs67174538,rs2082556,rs62250496,rs62250472,rs10433500,rs17022915,rs17519241,rs17516857,rs9854869,rs62250755,rs1530739,rs62250661,rs62252518,rs13077660,rs6801823,rs960986,rs4856585,rs4856274,rs9846211,rs4856580,rs993137,rs1155666,rs62263910,rs17460541,rs9814919,rs1551043,rs10865611,rs4441668,rs2029130,rs35701422,rs2122042,rs62252463,rs1…
clump447	3	86669848	87392418	2	2	rs556071750
clump712	3	93659090	94412682	3	3	rs13058962,rs4857338,rs6779996,rs9854673,rs4292230,rs1454688,rs9878554,rs6439764,rs4857071,rs4328801,rs12493205,rs4857089,rs12495822,rs9877137,rs9825317,rs6439650,rs1454686,rs12695821,rs1598218,rs9841258,rs6800536,rs9878740,rs9289735,rs6805232,rs3887491,rs4857340,rs9847884,rs1586828,rs3912841,rs9868186,rs1492020,rs4857339,rs13061054,rs1598243,rs10935687,rs1584922,rs10935686,rs9872445,rs9857703,rs…
clump749	3	96151667	97751186	2	2	rs558000333,rs570421580,rs552208811,rs550504254,rs188311519,rs572039014,rs563984682,rs565847641,rs531712878
clump435	3	99561427	100283997	2	2	rs193173556
clump1150	3	101342443	102089045	2	2	rs116056679,rs191149002
clump541	3	105369731	106336304	2	2	rs12490621,rs1373740,rs36015221,rs530532448,rs35064281,rs7610712,rs72932453,rs35224967,rs143381021,rs35850444,rs566075938,rs13085623,rs149902822,rs34552617,rs62257180,rs35245139,rs34637619,rs68071620,rs34515571,rs34822076,rs35617579,rs13084089,rs76032549,rs12629895,rs13061363,rs115621637,rs35405193,rs35936321,rs7617081,rs12635334,rs1445082,rs12632646,rs1838554,rs1838556,rs1373739,rs36104034,rs130…
clump951	3	106987516	108116740	2	2	rs534301117,rs779812804,rs760826694,rs116284362
clump676	3	109869858	110853124	2	2	rs147341055,rs181121700
clump1102	3	111865686	112801245	3	3	rs568323960,rs139612595,rs192271964
clump315	3	114152683	114875253	2	2	rs775033130
clump903	3	114971722	116081912	2	2	rs184564809,rs192116008,rs546949902
clump871	3	115991147	116997794	2	2	rs145460014,rs77923823,rs533455738,rs558689068
clump839	3	117638884	118411336	2.5	3	rs75006623,rs72967511
clump1231	3	122379689	123951523	4	4	rs34970607,rs7614016,rs2124500,rs140963551,rs6798189,rs11717195,rs72964564,rs7613951,rs11719201,rs11708067,rs56371916,rs2877716,rs6794202,rs9883204,rs35841686,rs11720108,rs529262396,rs34642857
clump605	3	125881403	126705095	2	2	rs557447169,rs191291384,rs183489544,rs188586563,rs552988678,rs530230155,rs555100789,rs550999782,rs573075384,rs546563382,rs568248696,rs568528203,rs555106463,rs186808950,rs189014609,rs191544387,rs75696424,rs554374290,rs182497662,rs549933731,rs561363997,rs182945901,rs530642206,rs549768969,rs189656492,rs529446361,rs147017058,rs576711639,rs557421216
clump257	3	132443179	133165749	2	2	rs567288706
clump629	3	135631360	136761705	2	2	rs10935186,rs12163529,rs4630889,rs556788,rs684195,rs1279424,rs7634476,rs6808312,rs1153877,rs55970317,rs7432375,rs10935184,rs696520,rs940174,rs12488721,rs6439649,rs711975,rs7427564,rs570621,rs10935185,rs7618871,rs527888,rs66691851,rs1279949
clump563	3	140331088	141697842	4	7	rs9843866,rs6440003,rs7629035,rs9836818,rs7632381,rs13088239,rs4683606,rs9808953,rs9830055,rs9873042,rs9866391,rs1983233,rs2871887,rs13059128,rs9846396,rs6789653,rs9833121,rs6771916,rs9871963,rs11717144,rs9837202,rs13091182,rs9822327,rs13068065,rs6808936,rs1582874,rs7651511,rs9853018,rs12695740,rs12695736,rs9868956,rs13076660,rs9823528,rs13068733,rs2871960,rs13098300,rs12695734,rs2312266,rs147837…
clump681	3	143506002	145082197	2	4	rs76378381,rs76363628,rs75782232,rs77112428,rs76564875,rs79061540,rs74691059,rs78588766,rs78435036,rs180985657,rs16855649,rs77427247,rs564960757
clump380	3	147697313	148419883	2	2	rs573105770
clump982	3	148419961	149185587	2	2	rs61755303,rs114944555
clump852	3	149452375	150749250	2	2	rs531368047,rs190284089,rs535687146,rs142327839
clump1129	3	152178623	153129490	2	2	rs542484827,rs532184681
clump920	3	155495436	156603693	2	2	rs567464212,rs146628098,rs182465639,rs537497838,rs536442174,rs192438634
clump656	3	156429983	157172259	4	4	rs1482853,rs900399,rs10049210,rs56082403,rs6798146,rs9817452,rs67261871,rs2321536,rs55730982,rs900400,rs13322435,rs10049088,rs17451107,rs9854955,rs56406311,rs9822326,rs1482852,rs4680338,rs10049090
clump190	3	158310306	159032876	2	2	rs150993174
clump1013	3	159268799	160043364	3	3	rs17809756,rs188176399,rs17753641,rs17810546,rs76830965
clump991	3	161068339	162179605	2	3	rs182323176,rs184840931,rs186658089,rs182192670,rs140681546
clump1021	3	162222980	162993504	2	2	rs575206029,rs150907017
clump695	3	164378803	165224831	2	2	rs147201054,rs531843547
clump32	3	165092605	165815175	2	2	rs746461171
clump670	3	168711628	169903081	3	3	rs9290366,rs3817581,rs1290784,rs185950617,rs183882603,rs1918966,rs1918973,rs2421648,rs448378,rs1918974,rs185878671,rs4245909,rs1290786,rs1273884,rs2421647,rs2014590,rs1273886,rs223102,rs12496329,rs1273885,rs988397,rs2115959,rs35239788,rs7613621,rs419076,rs6779380,rs558663278,rs193164188,rs988398,rs9855086,rs7626980,rs187374333,rs1290790,rs4955647,rs1528293,rs188857413,rs4955655,rs1343040,rs223103…
clump504	3	171729143	172853145	3	4	rs6762685,rs1403637,rs59194935,rs585026,rs200377134,rs35930933,rs1285079,rs582780,rs583188,rs6773621,rs1523327,rs36122311,rs4894419,rs73037084,rs13085429,rs611095,rs9849338,rs583269,rs6774762,rs13094023,rs7623981,rs6801381,rs35845184
clump368	3	174274662	174997232	2	2	rs191263015
clump277	3	177384468	178107038	2	2	rs78438734
clump171	3	178841079	179563649	2	2	rs187495125
clump57	3	179485799	180208369	2	2	rs11923122
clump829	3	182013794	182806402	2.5	3	rs186444824,rs546148522
clump797	3	183416790	184467011	3	3	rs527683047,rs1001817,rs3752904,rs142232052,rs2272471,rs138569844,rs4912532,rs56172794,rs6802087,rs746228027,rs1387976
clump535	3	185127018	186185289	6	6	rs764129,rs7646519,rs76880877,rs75160594,rs10513801,rs4686392,rs4686696,rs4402960,rs73063004,rs6765808,rs6780171,rs16860216,rs11716491,rs7637773,rs10428126,rs6809651,rs73061075,rs6769511,rs7646518,rs9841201,rs11706322,rs4234589,rs11927381,rs6444082,rs6786649,rs6801848,rs35909974,rs80080062,rs77805826,rs1470581,rs4453875,rs6444081,rs13100823,rs4389513,rs11925455,rs7631557,rs7630554,rs76922886,rs44…
clump11	3	186279007	187001577	2	2	rs569164420
clump738	3	187709123	188497068	6	6	rs1035765,rs9866135,rs13091753,rs13093110,rs6444284,rs9834115,rs6808893,rs12639588,rs9864529,rs9865818,rs13079741,rs9860547,rs6790359,rs9834159,rs7640550,rs6780858,rs2889896,rs6444285,rs4686483,rs7613192,rs17602709,rs9827392,rs4686955,rs6789451,rs715199,rs4686484,rs11709294,rs11715549,rs9848418,rs13076312,rs11715716,rs11505019,rs146059085,rs56046601,rs11719821,rs12634152,rs7628982,rs9877752,rs204…
clump742	3	189365371	190169716	2	2	rs142858940,rs143106745,rs558632536,rs566262679
clump441	3	190456815	191179385	2	2	rs532806447
clump337	3	192870169	193592739	2	2	rs559175735
clump350	3	194332683	195055253	2	2	rs760453221
clump741	4	353604	1774070	3	4	rs111646157,rs115071561,rs113727613,rs115152027,rs112069922,rs113963956,rs75017660,rs114081332,rs150203285,rs111388896,rs111632154,rs74692412,rs113061374,rs111700625,rs112514562,rs115135810,rs73793175,rs76638961,rs111227886,rs116446669,rs111572776,rs111391498,rs35117553
clump935	4	3108541	3835036	3	3	rs62275880,rs11947277,rs62275881
clump1128	4	4043772	4789353	2	2	rs539928249,rs187350101
clump912	4	5911603	6665571	3	3	rs1046319,rs1046316,rs11727100,rs12642481,rs4688985,rs4234726,rs1046317,rs1801212,rs4688988,rs4476672,rs4234729,rs1801213
clump708	4	7535883	8389701	3	3	rs6846317,rs13435730,rs1320075,rs4627847,rs4696746,rs4478172,rs28726254,rs6848540,rs6811851,rs2385910,rs561281624,rs4696779,rs28489592,rs2385901,rs938604,rs17833038,rs2891928,rs34317049,rs2385908,rs62289359,rs13139805,rs6857814,rs2385898,rs2385900,rs34179701,rs781562919,rs4696778,rs12641498,rs7694650,rs7686202,rs1317111,rs59521811,rs1320074,rs17770447,rs2385909,rs1878325,rs2385902
clump465	4	9551708	10897829	2	2	rs73224409,rs13124563,rs1860896,rs12504600,rs28441463,rs6833878,rs73212863,rs4697747,rs62294293,rs73224462,rs7349721,rs12498152,rs62286702,rs78507984,rs17419612,rs11723742,rs7669607,rs59924619,rs10939614,rs75341455,rs7671266,rs6819833,rs4475146,rs7688090,rs9992406,rs11729685,rs10017945,rs13112980,rs76748344,rs62288124,rs11722185,rs4476596,rs73222546,rs35289776,rs11734209,rs4697720,rs4697957,rs100…
clump881	4	10557992	11638071	2	2	rs560179018,rs183072297,rs764705550
clump320	4	13908496	14631066	2	2	rs529061621
clump502	4	17420979	18396535	5	7	rs1987069,rs6842114,rs13125804,rs2724472,rs1380295,rs73802707,rs724577,rs34916030,rs77707700,rs7661129,rs34683079,rs2286539,rs7700107,rs4642247,rs7663818,rs7671110,rs2125654,rs1380293,rs7663887,rs35348660,rs112675878,rs10446667,rs78212195,rs6854757,rs6813340,rs34533436,rs13131350,rs13144742,rs13138182,rs35622894,rs7665075,rs7696532,rs7684221,rs74963873,rs13144103,rs71603401,rs2135509,rs35565383,r…
clump370	4	20399235	21121805	2	2	rs148511080
clump876	4	21102004	21858426	2	2	rs147402592,rs149543386,rs191757464,rs144193944
clump60	4	22024059	22746629	2	2	rs181272505
clump288	4	22613090	23335660	2	2	rs553095670
clump329	4	23589733	24312303	2	2	rs12501032
clump1099	4	24981321	25770123	5.5	7	rs34811474,rs56203712
clump1063	4	25680491	26475279	2	2	rs575030065,rs191824682
clump958	4	26424071	27179365	3	3	rs35107212,rs28558138,rs28667801
clump75	4	28624382	29346952	2	2	rs78880171
clump513	4	38375265	39268236	4	5	rs5743585,rs66922907,rs7664239,rs5743592,rs5743562,rs7653908,rs6832466,rs11722889,rs7658893,rs6837838,rs73142654,rs4129009,rs6531662,rs5743566,rs66979032,rs10776482,rs5743794,rs112318878,rs10017482,rs11466617,rs55903115,rs10013453,rs73236646,rs5743795,rs5743596,rs11466661,rs10034903,rs11734342,rs11725783,rs11466645,rs3924113,rs6835514,rs3924112,rs7673348,rs11096956,rs1873195,rs73236629,rs4504265,…
clump705	4	40032641	40755729	3	3	rs181165417,rs141170574
clump831	4	44814406	46031556	3	3	rs13130484,rs12507026,rs561603721,rs529461088,rs547099083,rs10938398,rs10938397,rs12641981,rs573630803
clump630	4	48644916	49417542	2.5	3	rs561619870,rs182741088
clump1029	4	52371615	53440141	2	2	rs141460074,rs147087078,rs548190799
clump234	4	54265480	54988050	2	2	rs185413983
clump886	4	55252253	56006901	2	2	rs765113967,rs149548792,rs188114049
clump1131	4	57342441	58409989	2	2	rs184507015,rs569025326
clump1010	4	58480845	59219904	2	2	rs528046977,rs150977457
clump1137	4	59918827	60642816	2	2	rs111329597,rs113333327
clump72	4	63231071	63953641	2	2	rs192050331
clump1039	4	68006795	68984220	2	2	rs564505772,rs187429879
clump1153	4	68580392	69302962	2	2	rs567666211
clump137	4	71854474	72577044	2	2	rs149802590
clump1025	4	76360725	77196751	2	2	rs116288143,rs138858207
clump688	4	76879630	77786024	2	2	rs192998536,rs139752975,rs573651191
clump223	4	77726130	78448700	2	2	rs532650499
clump477	4	80795813	81665308	3	9	rs72658303,rs982804,rs35727005,rs1379704,rs80111044,rs11931162,rs3806752,rs72658309,rs35158370,rs7681907,rs17532004,rs58558196,rs72656598,rs11099097,rs76155044,rs566030784,rs72658365,rs35042559,rs17467134,rs3796606,rs17532011,rs17004855,rs17004861,rs17531781,rs17531962,rs13125101,rs1458025,rs3822016,rs72658312,rs72658321,rs35830840,rs10212796,rs1458046,rs2867733,rs7654755,rs12509595,rs10009490,rs…
clump552	4	81769877	82832592	4	4	rs1115919,rs17427459,rs3098972,rs1662854,rs1517554,rs11722445,rs3114136,rs7691253,rs59498284,rs2109662,rs2839753,rs4463061,rs1443541,rs11723613,rs17428069,rs11723619,rs1377057,rs62302309,rs2011962,rs1662844,rs2197271,rs2044211,rs62302272,rs143998852,rs7656390,rs62302285,rs7699600,rs7699396,rs2868182,rs61104118,rs17499299,rs17005118,rs57174101,rs710840,rs62302314,rs180714689,rs62302305,rs17500149,…
clump360	4	86389737	87112307	2	2	rs559092908
clump1185	4	87964400	89660803	2	3	rs7437679,rs34197248,rs55930652,rs7656569,rs56357049,rs11722021,rs2622620,rs141379351,rs10516798,rs28634790,rs10007603,rs4261952,rs2086020,rs10516806,rs1481017,rs114369838,rs11938899,rs17013584,rs13107640,rs56011312,rs76202853,rs79653755,rs35839768,rs3114019,rs4693950,rs2869732,rs922674,rs2622608,rs116251394,rs150495032,rs2728103,rs4560364,rs2725263,rs7682521,rs3109822,rs7699188,rs1471401,rs11737…
clump1092	4	90231247	91155667	2	2	rs371379345,rs190343275
clump59	4	92463276	93185846	2	2	rs548955988
clump986	4	94434511	95413028	2	2	rs576735770,rs574405142,rs74328258
clump877	4	97449555	98301603	2	2	rs181882102,rs180922293
clump409	4	98463808	99186378	2	2	rs183461827
clump20	4	99288993	100011563	2	2	rs574394008
clump997	4	99878034	101061110	5	8	rs187499646,rs1229984
clump6	4	101633862	102356432	2	2	rs180708784
clump1172	4	102565638	103288208	7	13	rs13127398,rs13135092,rs13109404,rs34205595,rs13101632,rs35518360,rs13125328,rs17199964,rs13126505,rs13113094,rs13107325,rs35225200,rs1813006,rs13105682,rs34592089,rs6855246,rs13121488
clump0	4	103228830	103387094	5	6	rs13105581,rs34333163,rs13114461,rs13114738,rs13135688,rs13143234,rs13109272,rs71621626,rs13140033,rs13116385,rs13129951,rs1585606,rs13107511,rs34316881
clump589	4	103323668	104300805	4	4	rs6856176,rs223454,rs223358,rs223453,rs7688940,rs223419,rs223447,rs223311,rs223323,rs223372,rs13150426,rs223357,rs6533037,rs13113923,rs223338,rs6839635,rs7695096,rs6533050,rs223410,rs6828072,rs13144033,rs223421,rs4699046,rs12500379,rs6815540,rs223420,rs223365,rs6815526,rs28845922,rs4446311,rs150897,rs223484,rs223381,rs223436,rs6533035,rs223418,rs223462,rs223335,rs4699047,rs223423,rs184393,rs13136…
clump711	4	104195447	104947242	4	4	rs12647210,rs116646027,rs78289784,rs75544266,rs74589515,rs55729266,rs77322567,rs80175472,rs2086646,rs79246187,rs3796960,rs76643670,rs74827081,rs78154848
clump506	4	105687075	106741093	6	8	rs2647262,rs62331159,rs2647234,rs1541374,rs2647258,rs2647233,rs2726527,rs2647250,rs2647259,rs7673368,rs2647263,rs2726480,rs6533181,rs2047408,rs2713864,rs2647257,rs2647266,rs1391440,rs2726491,rs2726507,rs2726513,rs2726528,rs7658539,rs7663401,rs1391439,rs2133085,rs2522545,rs2726489,rs2454205,rs6818637,rs10461139,rs2647261,rs2713857,rs2636699,rs2713840,rs4698932,rs2647248,rs2726485,rs2726470,rs13115…
clump866	4	106549673	107825044	2	3	rs193285758,rs13112725,rs190471861,rs547309411,rs56388530
clump845	4	107268925	108370229	2	2	rs191726621,rs191530936,rs545645919,rs528144585,rs149688770
clump129	4	109472108	110194678	2	2	rs72668363
clump523	4	110989939	112126780	4	6	rs2595093,rs6837901,rs10516563,rs12644625,rs12650941,rs2723316,rs1470619,rs13121924,rs1982360,rs7434417,rs2044674,rs6854111,rs1584430,rs2595109,rs2466455,rs17042195,rs3853441,rs17042093,rs72667955,rs1900827,rs4626276,rs2723291,rs1448817,rs72900144,rs1823290,rs1906591,rs2350539,rs1906606,rs4833443,rs2634073,rs12639820,rs6847935,rs2129981,rs75752846,rs2634071,rs2723300,rs2595074,rs1906618,rs1251281…
clump149	4	115135262	115857832	2	2	rs534328456
clump143	4	116302701	117025271	2	2	rs529166301
clump201	4	117651688	118374258	2	2	rs755258814
clump569	4	120352676	121147211	2	2	rs74651743,rs79158045,rs148236890,rs79399268,rs140389774,rs149661071,rs75159335,rs146895369,rs76665267,rs150708698,rs147243719,rs149262521,rs12233728,rs147916889,rs150858145,rs140851436,rs118160949,rs74710188,rs149012513,rs79578116,rs142096732,rs149411920,rs148942501,rs140469535,rs140879266,rs150725372
clump1190	4	122644249	123922224	3	4	rs11725823,rs72669153,rs62324192,rs7667951,rs1127348,rs62321703,rs56343854,rs62323932,rs62323891,rs72669168,rs45448396,rs62323880,rs62322717,rs75485001,rs72621835,rs72687029,rs2069772,rs7677941,rs112390764,rs55969942,rs45589038,rs6813193,rs28819446,rs56267605,rs72669155,rs62323884,rs62323943,rs67916050,rs9994851,rs7699742,rs7694328,rs62324167,rs72669165,rs7663164,rs62323937,rs7664452,rs45522038,r…
clump123	4	124633222	125355792	2	2	rs534165115
clump304	4	126076166	126798736	2	2	rs575834311
clump270	4	130468658	131191228	2	2	rs11942589
clump266	4	135174260	135896830	2	2	rs182797097
clump140	4	135800065	136522635	2	2	rs564852040
clump824	4	136644684	137455333	3	3	rs1724551,rs6857237,rs17594898,rs2204513,rs6535137,rs4241964,rs1296328,rs2122701,rs1724557,rs1724556
clump79	4	139804027	140526597	2	2	rs141821337
clump576	4	145161473	146019571	4	5	rs55817790,rs6815058,rs7679425,rs2306924,rs7675744,rs1355601,rs6838704,rs12500932,rs6855202,rs13146616,rs1492820,rs6537308,rs1492819,rs2353915,rs34939090,rs1552792,rs6856849,rs13106160,rs17720281,rs923782,rs2639582,rs1907867,rs7698158,rs7687599,rs6854783,rs12502033,rs1355602,rs6827641,rs56095409,rs6537310,rs12507436,rs6537304,rs13146352,rs6822018,rs7699480,rs6846476,rs6537301,rs6537306,rs33915726…
clump573	4	145772541	146538868	4	4	rs11733300,rs35442146,rs11729524,rs11737536,rs35737911
clump939	4	148609118	149343506	2	2	rs35131588,rs34957409,rs35350473,rs13127241,rs35527038,rs35344745,rs6845865,rs34580209
clump473	4	149212703	150086167	2	2	rs11729527,rs10027269,rs17486801,rs10002630,rs11732089,rs9998600,rs10030849,rs28526397,rs543358,rs2461796,rs7675267,rs13138273,rs951219,rs7655934,rs35790025,rs6822359,rs1589646,rs6812848,rs28435578,rs6535627,rs13152561,rs1016313,rs10004961,rs11935941,rs515664,rs9998592,rs578668,rs9968300,rs17025085,rs937593,rs7681551,rs10002451,rs6535628,rs76772558,rs10032216,rs10025865,rs13152267,rs7688970,rs170…
clump840	4	151491019	152484879	2	2	rs568286180,rs530549795,rs562725155
clump46	4	152604100	153326670	2	2	rs79925018
clump127	4	154529611	155252181	2	2	rs573197928
clump764	4	155084365	156099395	3	3	rs13109457,rs2066861,rs6536022,rs7662567,rs10030068,rs12511469,rs35801300,rs2066854,rs7681423,rs13147579,rs6825454,rs10008078,rs35813748,rs2066865,rs12648258,rs11099961,rs12644950,rs1800788,rs2066864,rs7659024,rs35147053,rs6829092,rs10034909,rs13130318,rs4498117,rs189996974,rs12642469,rs34662678,rs35455333,rs56010410,rs7654093,rs6050,rs36183906,rs1025154
clump530	4	156070740	157279508	3	3	rs11724647,rs10029651,rs12502903,rs56256623,rs10517621,rs6536087,rs555318141,rs11722922,rs28409115,rs3796582,rs3796581,rs7682716,rs3796586,rs2306555,rs13139571,rs3796587,rs67168236,rs10517620,rs56329057,rs182085876,rs6827908,rs72689147,rs12508308,rs7660933,rs11721947,rs6812618,rs3796585,rs11722059,rs2341599,rs908585,rs11731886,rs11731222,rs6849302,rs3796584,rs2242296,rs12643599,rs9991171,rs683892…
clump112	4	157630529	158353099	2	2	rs546157689
clump564	4	159290596	160303504	2	3	rs10020775,rs7668454,rs36029896,rs28410068,rs11736880,rs4691529,rs62337404,rs1821198,rs2279153,rs13115760,rs7675394,rs59971723,rs10010963,rs6846784,rs2347527,rs7664271,rs13106780,rs4691528,rs11737459,rs13103926,rs60547563,rs6829953,rs35563827,rs13116697,rs35747642,rs13135442,rs10011224,rs11942564,rs7698561,rs1834682,rs17286116,rs2195035,rs10013619,rs4146954,rs34274759,rs4619844,rs35185176,rs13143…
clump916	4	162159878	163302861	2	2	rs188143961,rs755716691,rs185912153,rs182000738,rs145432108
clump846	4	162905840	163936347	2	2	rs184891583,rs181513625,rs185876367
clump872	4	164310425	165207900	2	2	rs181196530,rs555913909
clump116	4	169136936	169859506	2	2	rs144493225
clump230	4	169991995	170714565	2	2	rs79176111
clump423	4	170538551	171261121	2	2	rs180776927
clump426	4	172046896	172769466	2	2	rs576450944
clump913	4	173597125	174361194	2	2	rs191933299,rs185596908
clump1098	4	177687806	178842797	2	2	rs574068031,rs540805810
clump260	4	180163499	180886069	2	2	rs540939736
clump22	4	180753055	181475625	2	2	rs775871364
clump1204	4	186497491	188326241	3	4	rs1511802,rs13133050,rs4253407,rs149217770,rs4253282,rs3775298,rs4253305,rs2175495,rs2055916,rs4253308,rs3756011,rs66530140,rs3775291,rs1973612,rs4241824,rs2292423,rs4253311,rs4253303,rs3756008,rs4241815,rs925451,rs4241817,rs567443363,rs7377304,rs4253304,rs2036914,rs2048,rs4253281,rs3733402,rs3775303,rs12331618,rs56810541,rs7687818,rs4253252,rs3756009,rs4241822,rs576648953,rs13133902,rs4253297,rs…
clump291	4	188334536	189057106	2	2	rs543243104
clump1051	4	188955530	189695781	2	2	rs555067477,rs542053478,rs72713548
clump86	5	17270	739840	2	2	rs188541355
clump586	5	956196	1956459	4	5	rs452932,rs184762419,rs466502,rs465498,rs141750016,rs460073,rs37002,rs455433,rs381949,rs13170453,rs421629,rs31484,rs3816659,rs459961,rs2447853,rs115350093,rs370348,rs13178866,rs467095,rs401681,rs452384,rs421284,rs383009,rs31490,rs37004,rs145385973,rs462608,rs31487,rs414965,rs380286,rs456366,rs457130
clump1165	5	1532025	2254595	2	2	rs183215576
clump439	5	2242491	2965061	2	2	rs191320895
clump152	5	5683809	6406379	2	2	rs182078231
clump52	5	7498040	8220610	2	2	rs546080575
clump438	5	14249024	14971594	3	3	rs16903574
clump314	5	18097283	18819853	2	2	rs139119321
clump746	5	20611245	21710865	2	2	rs145724130,rs138849287,rs533588123
clump505	5	25251526	26578059	2	2	rs564551887,rs546261747,rs527640653,rs566337060,rs548257420,rs184519211,rs566822211,rs564398817,rs558324327,rs540809561,rs540191656,rs185882506,rs146763944
clump1073	5	26269173	26991743	2	2	rs115069044
clump868	5	30803295	31753463	2	2	rs765759019,rs563933315
clump482	5	32321571	33310365	4	7	rs11739036,rs3792765,rs981001,rs9292472,rs12656497,rs10941021,rs1147227,rs10042169,rs62369525,rs1177764,rs4266416,rs475702,rs4867121,rs10941032,rs13187101,rs10045949,rs1173689,rs7722703,rs1691015,rs10042170,rs62369515,rs7729447,rs1691014,rs1845502,rs13362538,rs7713040,rs4867471,rs55665822,rs1173770,rs7703872,rs1173763,rs3828591,rs1173766,rs1147226,rs7713318,rs4867472,rs9716700,rs1181133,rs1177765…
clump210	5	34892598	35615168	2	2	rs115847257
clump668	5	35442292	36346680	2	3	rs10072204,rs6890853,rs4869426,rs1993879,rs860413,rs4424017,rs10214237,rs11742240,rs931555,rs12658443,rs10040617,rs7727279,rs10472993,rs34463936,rs6881706,rs12658494,rs17313508,rs10214273,rs1494564,rs12697352,rs1961220,rs13436926,rs6895627,rs10472984,rs11567694,rs11567705,rs62351975,rs1664847,rs62351974,rs696734,rs13172042,rs1645172,rs10075764,rs62352020,rs6897932,rs4594881,rs852239,rs13188960,rs…
clump598	5	38603303	39783021	3	3	rs835703,rs7704942,rs835218,rs700235,rs700225,rs2686163,rs700237,rs3776522,rs700224,rs700234,rs189385734,rs700231,rs12153248,rs4578,rs835223,rs835221,rs835214,rs700242,rs696767,rs1362800,rs1971419,rs835222,rs700233,rs700227,rs700238,rs372515974,rs1046033,rs10941432,rs700222,rs700221,rs835215,rs2542713,rs35969577,rs2542710,rs700230,rs2738239,rs700229,rs3812042,rs700236,rs2686162,rs700232,rs1195109…
clump1108	5	39631673	40570840	2	2	rs188516385,rs190517617
clump395	5	40896067	41618637	2	2	rs752854246
clump527	5	41709140	42956056	3	3	rs13153388,rs7710528,rs11741390,rs4866931,rs115962008,rs190031297,rs6451624,rs13178652,rs749195496,rs2972393,rs13169289,rs7721578,rs7705834,rs4130114,rs2972420,rs4530764,rs2940923,rs2972392
clump376	5	44345213	45067783	2	2	rs10941679
clump415	5	51625616	52348186	2	2	rs185788436
clump189	5	53373426	54095996	2	2	rs192837945
clump88	5	57701287	58423857	2	2	rs113689184
clump865	5	58723983	59794157	2	2	rs192322798,rs565120570,rs539947930,rs183913287,rs181413109,rs559942164,rs139398469,rs187885998
clump213	5	60269686	60992256	2	2	rs140042842
clump58	5	64405513	65128083	2	2	rs61736454
clump13	5	65011555	65734125	2	2	rs192971117
clump798	5	68177030	68930388	2	2	rs144111799,rs139421553
clump318	5	72951890	73674460	2	2	rs187754386
clump1193	5	73990895	75376527	3	6	rs3846665,rs4704202,rs4385188,rs9293642,rs78979878,rs4440336,rs10942729,rs10038945,rs4447960,rs115597141,rs58067979,rs767676,rs7717415,rs4704208,rs6878990,rs72633968,rs6861279,rs6893356,rs10070119,rs1477933,rs5744667,rs4704200,rs253414,rs4704220,rs11957125,rs75897118,rs4704184,rs16872768,rs1477934,rs17671266,rs7721018,rs7341106,rs9654428,rs1544755,rs253393,rs1592948,rs6896496,rs5744709,rs7720620,…
clump398	5	75677618	76400188	2	2	rs552513660
clump321	5	76937616	77660186	2	2	rs201198522
clump352	5	77448412	78170982	2	2	rs548227556
clump128	5	78416997	79139567	2	2	rs770580454
clump114	5	80337658	81060228	2	2	rs550676338
clump978	5	85155673	85898458	2	2	rs537830474,rs140181289,rs143423027
clump1186	5	87038634	88416802	3	5	rs2410761,rs447801,rs616391,rs34319,rs152229,rs676096,rs7717613,rs34320,rs33701,rs599402,rs254779,rs679232,rs7445169,rs2114970,rs34321,rs2431391,rs6891381,rs10043347,rs33714,rs2410763,rs6452794,rs1705565,rs13158247,rs10044744,rs639725,rs254781,rs33704,rs35559400,rs2247885,rs33707,rs650702,rs3936337,rs42298,rs10079963,rs2410767,rs10474271,rs60216969,rs2457979,rs10074877,rs6882046,rs7737179,rs74442…
clump215	5	88521012	89243582	2	2	rs529845580
clump302	5	93013389	93735959	2	2	rs570525691
clump185	5	95288487	96011057	3	3	rs10063744
clump864	5	99297092	100608224	2	2	rs776080502,rs188621267,rs186777891,rs562555953,rs776152153
clump420	5	100960454	101683024	2	2	rs528474824
clump848	5	101767673	103043430	2	5	rs434816,rs116782923,rs76177300,rs26234,rs74567345,rs75457267,rs26232,rs551055027,rs115505614,rs2569018,rs80134320,rs149802978,rs35658696,rs434830,rs28157,rs434294,rs375637,rs39984,rs28158,rs114555443,rs26233,rs376286,rs78408340,rs76160968,rs2561482
clump452	5	103559485	104383524	3	4	rs254025,rs2161097,rs254011,rs254013,rs33817,rs416223,rs254045,rs325500,rs2112163,rs254035,rs325481,rs254020,rs254024,rs396755,rs2431109,rs21126,rs2447838,rs445578,rs2447828,rs2431112,rs2447832,rs185260,rs2447827,rs254023,rs1363100
clump484	5	107063023	108056843	3	4	rs2966830,rs13173916,rs34422,rs6594298,rs2941693,rs158172,rs1849012,rs13190222,rs286809,rs34771507,rs6594299,rs2941694,rs2900122,rs62359544,rs2966834,rs13161833,rs2966824,rs34423,rs34388,rs34527417,rs40071,rs13153782,rs4438862,rs286779,rs71592749,rs7724056,rs34414,rs286771,rs2966832,rs286802,rs34747859,rs286776,rs40067,rs34415,rs158607,rs35903369,rs457378,rs41129,rs13162979,rs149457,rs17385448,rs…
clump799	5	107942090	108862030	2	2	rs573898886,rs550613402,rs571261337,rs565883314,rs555311488
clump1298	5	109439158	111139463	3	7	rs1870079,rs1423158,rs7722241,rs10055177,rs17624321,rs113705012,rs10900664,rs1840834,rs6869477,rs2416248,rs72771448,rs7732148,rs72771433,rs7717713,rs424543,rs10073816,rs10478027,rs7721895,rs2441065,rs1469442,rs9784725,rs244923,rs7727226,rs91068,rs457734,rs2289278,rs7712947,rs10038058,rs1438672,rs12659961,rs6883714,rs72784258,rs12186767,rs17132319,rs252709,rs252859,rs464779,rs72774824,rs1551565,rs…
clump108	5	111502329	112224899	2	2	rs114219519
clump622	5	113261387	114803154	3	3	rs367394,rs381779,rs76252934,rs414517,rs12514965,rs2681523,rs391735,rs375235,rs2245999,rs430198,rs422108,rs428202,rs185859,rs408062,rs176114,rs415875,rs1834399,rs633531,rs7717990,rs420532,rs423278,rs1425542,rs431598,rs403336,rs372301,rs425163,rs1863312,rs376482,rs405321,rs283780,rs660001,rs1834396,rs411885,rs1816165,rs11241282,rs2113999,rs13157055,rs1104499,rs676857,rs453453,rs35591236,rs377020,r…
clump1164	5	114494479	115217049	2	2	rs180970539
clump209	5	116571880	117294450	2	2	rs550769878
clump61	5	117986900	118709470	2	2	rs114783574
clump1188	5	122089486	123393133	5	5	rs6887350,rs6595461,rs7715673,rs10077410,rs6595442,rs61604748,rs6875307,rs74455127,rs1428389,rs13176035,rs13159477,rs73800148,rs6595448,rs62376436,rs10036728,rs6882791,rs4836004,rs111524059,rs4546375,rs542571253,rs114335122,rs9942363,rs62376438,rs10478579,rs2115170,rs4836528,rs77442454,rs7713124,rs6891155,rs6860168,rs7720259,rs6868198,rs13184896,rs10519723,rs1047484,rs61627996,rs6595441,rs6889862…
clump855	5	123193450	123916020	2	2	rs193108548
clump796	5	123575865	125184535	2	2	rs552839392,rs190095620,rs537740175,rs185974203,rs111466495,rs543298557
clump583	5	126890202	128231475	3	4	rs13354986,rs13361732,rs10073062,rs35897671,rs2409110,rs7726795,rs17764730,rs2409539,rs17164089,rs10078570,rs6595828,rs7734927,rs1004965,rs331078,rs11241959,rs10040225,rs4385259,rs10066170,rs6595829,rs6595838,rs790154,rs6859216,rs1529866,rs17615552,rs331087,rs6898449,rs34171917,rs34790038,rs17677453,rs186685,rs6860245,rs251393,rs6898280,rs6892983,rs1435514,rs9327468,rs7719223,rs3101725,rs7725788,…
clump434	5	128540000	129262570	2	2	rs184722443
clump1217	5	130009685	131467436	3	4	rs74657230,rs4706015,rs1291602,rs4492104,rs35403253,rs78623258,rs115053453,rs152815,rs78135519,rs810078,rs78054759,rs3776019,rs17616702,rs12054732,rs4705885,rs11948761,rs17616484,rs11950815,rs4706026,rs12523195,rs80311787,rs4705891,rs11738827
clump1183	5	130886307	132499414	4	7	rs10479000,rs30530,rs11743941,rs157573,rs12517950,rs2522057,rs272852,rs848,rs274557,rs11745587,rs4705931,rs30509,rs2243204,rs4235802,rs74863864,rs7713065,rs62383757,rs113823725,rs3091338,rs2548998,rs5029422,rs2078387,rs112537099,rs62383715,rs1979981,rs10072700,rs2706374,rs334902,rs2243291,rs256875,rs272867,rs10065787,rs7736284,rs7703152,rs12515180,rs715285,rs30524,rs4705852,rs6866614,rs111547866,…
clump1166	5	132203488	132926058	2	2	rs536261992
clump713	5	133554684	134893847	3	3	rs565244,rs13153899,rs2431150,rs1122171,rs3749751,rs10040410,rs31203,rs10040909,rs177252,rs7729156,rs9327707,rs10479093,rs888686,rs877811,rs62379978,rs299377,rs10037018,rs674079,rs12517064,rs578475,rs299370,rs660273,rs626378,rs9327705,rs2249596,rs4246778,rs72800392,rs299374,rs627294,rs674464,rs503035,rs2059780,rs299371,rs9885502,rs9327706,rs299372,rs6865845,rs10038879,rs4246777,rs1834904,rs538853
clump718	5	136667398	137935010	2	2	rs148378888,rs73299268,rs9327807,rs10040989,rs2231472,rs77915370,rs17171711,rs73299210,rs13355516,rs78081438,rs17171731,rs751589160,rs17171780,rs7735325,rs111621680,rs73299219,rs10076361,rs113331339,rs2040862,rs11955012,rs11959181,rs115375641,rs73300168,rs217264,rs10077062,rs13362264
clump1235	5	138291151	139726844	2	2	rs201976218,rs532775869,rs143740651,rs567731334,rs548009946
clump276	5	139620617	140343187	2	2	rs531689455
clump765	5	140680204	141903994	3	3	rs249681,rs449454,rs249638,rs413214,rs536210901,rs556084376,rs249677,rs166079,rs12514299,rs6873747,rs2338819
clump801	5	147986258	148739560	3	3	rs17722107,rs77021631,rs17795097,rs79905231,rs10477399,rs76444127,rs79866394,rs17795091,rs75086059
clump78	5	149171646	149894216	2	2	rs185152557
clump1011	5	152644009	153688783	2	2	rs552389750,rs2042255,rs147147820
clump375	5	154769577	155492147	2	2	rs188358062
clump1103	5	156597761	157647791	2	2	rs559683738,rs569459869
clump451	5	157033218	158693665	5	6	rs17715535,rs872725,rs891903,rs4704938,rs12188031,rs9313774,rs10214148,rs7726308,rs10042219,rs113700836,rs10042238,rs2901006,rs2149954,rs12332652,rs7707847,rs13178245,rs2072495,rs31864,rs4704942,rs10065025,rs4704775,rs7710925,rs1958605,rs10076304,rs17242380,rs4371736,rs10476245,rs10044821,rs10060888,rs4473757,rs7737500,rs13168603,rs2419913,rs11960210,rs13436194,rs10075240,rs67541309,rs17543752,rs…
clump693	5	157982684	159190812	3	3	rs888987,rs869592,rs10045431,rs6897260,rs983825,rs6898769,rs12188300,rs1363561,rs66534318,rs72643433,rs6556416,rs4921487,rs7443323,rs10046001,rs62385385,rs2901313,rs12187379,rs4244437,rs6556411,rs869593,rs12055028,rs17717829,rs4921223,rs10447201,rs7736883,rs4921484,rs2161356,rs10076557
clump830	5	159497037	160355363	2	2	rs544957994,rs545351217
clump778	5	162145452	163324913	2	2	rs544686968,rs146756027,rs185181394,rs143227756,rs72645718
clump417	5	164931339	165653909	2	2	rs114776000
clump198	5	167490736	168213306	3	3	rs191879381
clump727	5	171330687	172290468	2	2	rs557019635,rs375541082
clump612	5	172281833	173036879	2	2	rs11134776,rs869236,rs62385088,rs1984833,rs12514371,rs954635,rs6882776,rs55893552,rs10071514,rs2277923,rs4868243,rs6891790,rs12652726,rs57997333,rs2161118,rs62378332,rs11134777,rs77999046
clump5	5	173722852	174445422	2	2	rs528958816
clump16	5	177120003	177842573	2	2	rs552310607
clump972	6	42514	836774	4	6	rs62389423,rs12202284,rs3778607,rs62389424,rs12210050
clump1205	6	1474699	3078391	4	4	rs11242730,rs9392354,rs557918819,rs545456185,rs671240,rs9378671,rs9378667,rs9378670,rs6935760,rs55635233,rs573644588,rs9378676,rs12055694,rs566864679,rs11242734,rs17134651,rs7753375,rs148061526,rs9378319,rs9391944,rs9392358,rs9391941,rs9391943,rs9378672,rs12530335,rs62390733,rs12661847,rs11242735,rs9378668,rs6935616,rs9405542,rs7745086,rs9405541,rs6920883,rs7768100,rs550271901,rs6924265
clump351	6	6285806	7008376	2	2	rs183465664
clump725	6	6870558	8089497	4	5	rs11243202,rs11752007,rs9379084,rs72825058,rs551935215,rs1923409,rs41302867,rs3812163
clump754	6	9823037	10852008	2	2	rs184333158,rs146034935,rs562242036,rs147000243,rs73414789,rs113609292,rs58486670,rs111298359,rs111459978,rs150732152,rs78773202
clump1124	6	11677201	12744519	2	2	rs181790582,rs754797528
clump539	6	12520570	13295972	4	7	rs7750679,rs12526453,rs4714955,rs2876300,rs71562459,rs13219256,rs7739181,rs2876303,rs111395058,rs4714951,rs7751826,rs34944538,rs1953088,rs1014342,rs1537340,rs1332847,rs9395214,rs6915983,rs2327621,rs34343839,rs9349379,rs9369640,rs6925904,rs6458545,rs62389955,rs1332846,rs9381494,rs62386818,rs35355695,rs2327620,rs7760527,rs1332844,rs12530250,rs8180558,rs9369650,rs9381500,rs9369652,rs7760016,rs471499…
clump821	6	13394421	14589302	2	2	rs780414109,rs779210985,rs758016545
clump1048	6	15797101	16821135	3	3	rs76456024,rs12110809,rs114557691,rs114984124
clump1097	6	16423934	17146504	2	2	rs143496832
clump828	6	18662441	19490948	3	4	rs72828550,rs7765476,rs72828557,rs72828554,rs10949584,rs9350100,rs72828545,rs72828533,rs72828544,rs1407495,rs10949583,rs1322537,rs72828517,rs112172280,rs72828558,rs2842385,rs72828532,rs9368028,rs9477970,rs975303
clump494	6	19478130	20684654	3	4	rs546062741,rs41271299
clump710	6	20291432	21088855	3	4	rs6931514,rs7766070,rs72830699,rs67077402,rs9358356,rs35612982,rs9356744,rs9356747,rs6456371,rs7747752,rs4712522,rs2206738,rs7451008,rs9368226,rs4710941,rs7774594,rs7756992,rs9368222,rs7752780,rs4712524,rs9465871,rs6456368,rs67131976,rs9358357,rs9295478,rs2328548,rs11753081,rs12111351,rs9460550,rs10440833,rs9368224,rs6456367,rs6935599,rs4712523,rs61128991,rs9350271,rs7767391,rs9460545,rs9460544,r…
clump1075	6	21769316	22497547	4	4	rs6915322,rs4712656,rs6911827
clump1055	6	23403623	24512684	2	2	rs536662875,rs144435715,rs183633823
clump1299	6	24818293	27123030	4	11	rs9358880,rs9295675,rs707889,rs1184804,rs55706012,rs9379899,rs2893820,rs1165164,rs6916289,rs9358877,rs9356986,rs17598658,rs9379785,rs4077878,rs9467545,rs9461224,rs2494691,rs9393663,rs79681349,rs7766342,rs1318016,rs6456739,rs1150659,rs6917995,rs4412193,rs9366636,rs34351439,rs9467714,rs1543681,rs1185976,rs67491322,rs7755903,rs1892251,rs62394289,rs9379901,rs2073531,rs13193424,rs7746609,rs79782817,rs…
clump1300	6	26441640	27841512	3	13	rs3757150,rs9717913,rs71559014,rs36022097,rs13195402,rs13212921,rs13211166,rs2893910,rs6456768,rs6456766,rs979352,rs13195047,rs6924727,rs12525544,rs12529840,rs62401134,rs12215241,rs9467989,rs10484398,rs7743443,rs35120058,rs3800318,rs13198716,rs9348719,rs36048693,rs13217675,rs10946880,rs13207082,rs55664827,rs138730669,rs9379880,rs7771598,rs13211901,rs61740410,rs6456784,rs10946918,rs6925226,rs35400…
clump1173	6	27224935	28685253	8	17	rs200976,rs13199772,rs6922574,rs9468220,rs12179134,rs6940116,rs6902689,rs2893930,rs1985099,rs9368531,rs200973,rs9348774,rs67040724,rs12174753,rs200482,rs67297533,rs4711163,rs13199649,rs149855,rs113621030,rs17749927,rs9393851,rs9366700,rs2179095,rs35819751,rs200501,rs9348775,rs200951,rs9461406,rs17750424,rs13192965,rs200994,rs510987,rs34064842,rs2747054,rs200490,rs9461407,rs34194357,rs200481,rs217…
clump1301	6	27943369	29716433	5	17	rs61173069,rs2187808,rs4713145,rs17711801,rs6917303,rs209176,rs3129109,rs1742743,rs9257395,rs9393890,rs55690788,rs2108927,rs413972,rs73407446,rs968722,rs6456876,rs2157313,rs149944,rs203877,rs9468471,rs6456883,rs9468487,rs9468317,rs7767008,rs1233620,rs2394517,rs115051243,rs9257184,rs10946954,rs16894106,rs149959,rs1233691,rs9366717,rs6456814,rs6904975,rs9468300,rs7774981,rs3130727,rs6456835,rs64568…
clump1302	6	28954293	30809302	4	20	rs11752303,rs7763173,rs3823375,rs4713250,rs2523733,rs1264528,rs3132685,rs3094709,rs1233423,rs3132657,rs1737013,rs3094062,rs2517602,rs4959040,rs2517920,rs1737068,rs2745406,rs2844798,rs55969931,rs1632926,rs9258537,rs1610639,rs3025649,rs1633106,rs3094072,rs2517856,rs2074469,rs1264624,rs28359970,rs6933352,rs12722482,rs3823359,rs1264564,rs137917081,rs112770638,rs9261603,rs2072110,rs1610668,rs2057726,r…
clump1303	6	30073259	32071637	6	20	rs7755802,rs9266638,rs3128761,rs2246986,rs2442730,rs28732081,rs76402325,rs2844544,rs28367611,rs12191595,rs9265759,rs9264916,rs150528380,rs3130784,rs2532937,rs7768019,rs28752846,rs2844635,rs114064880,rs9264769,rs3130697,rs12665700,rs2844669,rs17189441,rs2242664,rs2256752,rs2523504,rs34659389,rs12527745,rs3130671,rs28367679,rs9380208,rs1313996,rs13213216,rs2256436,rs2523656,rs58102217,rs9264894,rs3…
clump1304	6	31236854	33048119	8	22	rs9276506,rs2857154,rs1150752,rs2213570,rs4959119,rs9268057,rs454212,rs9275991,rs3135034,rs2734315,rs3117577,rs76518703,rs1559873,rs1269852,rs9276514,rs10947343,rs17212336,rs2844613,rs9275981,rs3129927,rs2394976,rs2269476,rs11244,rs186524891,rs2524075,rs1269839,rs9266336,rs8111,rs28746859,rs2621371,rs2213580,rs9265908,rs59377618,rs10947261,rs9268371,rs3130294,rs9276409,rs61761945,rs3819720,rs7153…
clump1305	6	32177077	34130182	9	24	rs9271176,rs2621364,rs9269106,rs9268886,rs2857140,rs9275589,rs9273151,rs5007266,rs1794528,rs6919798,rs9276708,rs28383440,rs9268809,rs67396419,rs13212453,rs464921,rs28744288,rs2179578,rs9273379,rs9277885,rs9273226,rs241442,rs35224566,rs2199872,rs114250738,rs68190545,rs13207455,rs28383274,rs28371308,rs28986417,rs2894253,rs73410764,rs9268326,rs9276191,rs5001634,rs6917611,rs2621363,rs1042926,rs149974…
clump1202	6	33799961	35819947	4	4	rs112754776,rs7750906,rs6919734,rs2814994,rs73409740,rs2764205,rs10807138,rs11759235,rs2814985,rs80056708,rs76142631,rs116816261,rs10807137,rs2764203,rs73411722,rs73407664,rs1187130,rs6936177,rs74413192,rs112495680,rs6934246,rs2814996,rs6920146,rs2814977,rs188177573,rs139298778,rs148068726,rs116205291,rs2814993,rs2492859,rs2797964,rs150755816,rs116270597,rs73407660,rs112540634,rs2492863,rs2814944…
clump371	6	35877601	36600171	2	2	rs545089835
clump324	6	36755868	37478438	2	2	rs140487062
clump1093	6	37978083	38803446	2	2	rs145409578,rs187450252
clump208	6	39686429	40408999	2	2	rs188356722
clump761	6	41384704	42276428	4	5	rs1051130,rs2185798,rs112033702,rs1887718,rs2254454,rs10947987,rs7753507,rs1536703,rs33954419,rs6913232,rs1192241,rs2251274,rs6932075,rs2025951,rs6458244,rs3804281,rs3747753,rs62396748,rs9471685,rs2274578,rs6925777,rs2254479,rs2249703,rs11756454,rs2149274,rs2254936,rs2479724,rs7739064,rs6902650,rs9349203
clump702	6	42899375	43725779	3	4	rs9381237,rs10948071,rs6919440,rs1563788,rs4398731,rs2396004,rs2270860,rs2254303,rs9296413,rs16896398,rs7692,rs2469,rs2841648,rs2242416,rs6901866,rs9369408,rs6930689,rs2841642,rs2279087,rs1574430,rs7742789,rs6912283,rs9394951
clump592	6	44280740	45718984	3	3	rs4506035,rs9395084,rs4446571,rs9367207,rs2093901,rs9369558,rs9357480,rs13203495,rs35265671,rs9381350,rs57020561,rs143438084,rs9357469,rs9381366,rs9349303,rs9357471,rs10948222,rs9369523,rs4714815,rs1324538,rs9472416,rs12190513,rs1324531,rs13216116,rs2396380,rs6933553,rs718112,rs9357470,rs9349315,rs10948186,rs6458420,rs9395086,rs6937317,rs6899845,rs1329713,rs9463083,rs10948196,rs4711797,rs489448,r…
clump1058	6	45344337	46066907	2	2	rs569880347
clump1147	6	46085007	46928870	2	2	rs145210751,rs141893819
clump94	6	50024291	50746861	2	2	rs573769038
clump1087	6	50613504	51594237	2	2	rs143490832,rs191474390
clump835	6	51093141	52201600	3	3	rs6458803,rs2579994,rs1114347,rs9367468,rs9296668,rs1114348,rs4715265,rs1581717,rs2784243,rs2784187,rs13205180
clump139	6	52097261	52819831	2	2	rs762180307
clump679	6	52900545	53633558	2	2	rs78888868,rs73740765,rs9474517,rs61127694,rs7770781,rs73740764,rs9474525,rs7749784,rs9474521
clump862	6	54752126	55718767	3	3	rs2653355,rs2653356,rs2653342,rs2811239,rs9382477,rs3122169,rs543430647,rs2811229
clump1148	6	56404782	57470724	2	2	rs532575961,rs531452966
clump1219	6	64186836	65603342	2	2	rs554014703,rs189830677,rs374874117,rs190786445,rs181214566,rs564489955
clump30	6	65713334	66435904	2	2	rs542947032
clump15	6	66404908	67127478	2	2	rs143172844
clump225	6	67412825	68135395	2	2	rs536805181
clump367	6	68491771	69214341	2	2	rs559469380
clump202	6	69911046	70633616	2	2	rs183720418
clump85	6	72908575	73631145	2	2	rs182606252
clump126	6	74302560	75025130	2	2	rs193293946
clump125	6	79630954	80353524	2	2	rs551984057
clump286	6	81057853	81780423	2	2	rs138468177
clump926	6	82981998	84197455	2	2	rs192849727,rs185877011
clump983	6	83668939	84564974	2	2	rs146893041,rs552143528,rs189122320
clump374	6	84364564	85087134	2	2	rs191151881
clump242	6	88092795	88815365	2	2	rs191018729
clump577	6	90336589	91385579	5	6	rs3757247,rs72928038,rs905671,rs10455168,rs207255,rs207268,rs2501721,rs969577,rs12212535,rs62408233,rs11753332,rs927297,rs207256,rs3734660,rs207262,rs62408225,rs766153,rs4707605,rs58521088,rs10455169,rs604912,rs4706361,rs6454805,rs639575,rs1010474,rs10806425,rs72925996,rs62408211,rs62408204,rs207264,rs597325,rs207261,rs62408206,rs56106243,rs656214,rs1319433,rs614120,rs17711850,rs661713,rs2064870,…
clump971	6	92263286	93079635	2	2	rs536540765,rs574869046,rs564325321
clump301	6	95173546	95896116	2	2	rs528165021
clump597	6	96088001	97428313	2	4	rs4425602,rs3860243,rs550163448,rs6928442,rs9386576,rs11152924,rs7770889,rs7451950,rs2983897,rs1127175,rs1855533,rs2971605,rs11153082,rs6905568,rs3798293,rs13208321,rs4839834,rs2971602,rs4346856,rs4486027,rs6568428,rs2475025,rs4240553,rs9373887,rs4839683,rs7775721,rs4518508,rs2983896,rs2971607,rs2971606,rs211158,rs11751075,rs1157316,rs7752277,rs9386670,rs2971609,rs4598081,rs6924957,rs4839840,rs14…
clump584	6	97936547	98952907	8	10	rs9401593,rs35062457,rs7761851,rs12205774,rs901629,rs4587178,rs9372620,rs10872224,rs9375225,rs9375075,rs9320823,rs4839939,rs7756023,rs9388046,rs2039719,rs1338549,rs7760876,rs12663336,rs9401458,rs4548017,rs11153969,rs62422661,rs9388083,rs9387955,rs4580876,rs7772622,rs9320759,rs968050,rs9490143,rs9401250,rs7772104,rs4240559,rs4644071,rs10484868,rs4401671,rs6651004,rs4412207,rs12662596,rs4839928,rs9…
clump961	6	98816360	99653167	2	2	rs537251517,rs552683598
clump998	6	104492850	105292569	2	2	rs190003775,rs146057339
clump491	6	104987259	105836539	4	5	rs314280,rs7748422,rs314289,rs314277,rs314265,rs1933805,rs9404590,rs4946651,rs7759938,rs76705742,rs314270,rs12200251,rs314291,rs9386433,rs1933802,rs370771,rs413130,rs442010,rs11156429,rs1322417,rs2181193,rs2895600,rs7750572,rs7766336,rs9377682,rs314274,rs314288,rs6902789,rs314263,rs9391254,rs314287,rs314272,rs314276,rs314269,rs2153127,rs1475120,rs221618,rs4515420,rs11754600,rs113052276,rs12193005…
clump159	6	105669148	106391718	2	2	rs565326224
clump392	6	106418571	107141141	2	2	rs568406814
clump633	6	108499979	109380608	4	6	rs1268165,rs2764265,rs9400239,rs2022464,rs1268170,rs3800228,rs768023,rs6911407,rs1268175,rs1268163,rs2764261,rs1268176,rs1268162,rs4946936,rs2764264,rs1268177,rs1575676,rs2207731,rs9400240,rs1268169,rs1268180,rs1935952,rs2253310,rs4946935,rs1268164,rs1159806,rs1268167,rs2802295,rs13217795,rs1268178,rs2153960,rs9398173,rs473268,rs2802288,rs1268168,rs35396874,rs10457180,rs3800229,rs1935949,rs106203…
clump300	6	112335898	113058468	2	2	rs139955974
clump344	6	114808765	115531335	2	2	rs151093231
clump805	6	117681897	118404467	2	2	rs538458971
clump501	6	118157064	119389240	2	3	rs13192574,rs4027878,rs17825393,rs10457330,rs2356176,rs34479834,rs4294041,rs4945624,rs283052,rs4945617,rs13220480,rs928599,rs2213856,rs2078079,rs4946339,rs11752928,rs12211576,rs11756440,rs12206973,rs283057,rs6921633,rs72965660,rs1630266,rs422268,rs6569014,rs10457331,rs9489497,rs9481772,rs2078383,rs57813349,rs12203006,rs12212582,rs283066,rs7766375,rs4945615,rs13199882,rs6911599,rs2798328,rs6049783…
clump1222	6	120483730	121769788	2	2	rs218862,rs78179329,rs4946536,rs117524737,rs12111486,rs145717947,rs148146703,rs185020690,rs146527765,rs77105272,rs218851,rs143743831,rs218859,rs218860,rs17083091,rs218857,rs79659659,rs141086827,rs77383451,rs77716448,rs4946535,rs76299962,rs143743515,rs74826756,rs218855,rs117728673,rs78654705,rs78135223,rs538384037,rs17052877,rs218867,rs77090613
clump453	6	121052471	122724355	2	2	rs1534753,rs77609511,rs6937637,rs17083356,rs73538391,rs73769251,rs9387979,rs12204909,rs78735525,rs12207042,rs78296864,rs4412244,rs12174532,rs9401424,rs9482119,rs56268509,rs74507402,rs73769232,rs117372851,rs56367022,rs6938610,rs79597379,rs75909866,rs56207299,rs17083421,rs116879949,rs55888758,rs11751177,rs55650910,rs11759787,rs77444371,rs75814152,rs79600080,rs76484580,rs2031299,rs7766169,rs4946566,…
clump898	6	122110825	123312700	2	2	rs17661757,rs155459,rs79629874,rs186173903,rs575217801
clump818	6	124830186	125670393	2	2	rs759384833,rs560020398
clump1192	6	125988695	127883858	4	9	rs1361109,rs2022478,rs979197,rs1591806,rs2503107,rs9372851,rs2021707,rs1832986,rs2745348,rs4621655,rs35772466,rs1105955,rs2045258,rs9388531,rs1159619,rs9388495,rs2143679,rs9375481,rs9388489,rs1539556,rs9375479,rs3195537,rs9388538,rs4380768,rs2130603,rs35108222,rs1936799,rs111047471,rs9401933,rs1963689,rs1572569,rs4629706,rs4897193,rs9401881,rs9398827,rs9385396,rs1826189,rs1936801,rs6569475,rs9401…
clump674	6	129960614	130783427	5	5	rs9402213,rs6904762,rs9375700,rs10499172,rs9375701,rs9483083,rs9385532,rs9492445,rs7769599,rs9388762,rs9492451,rs9492446,rs7754426,rs7762724,rs11752200,rs4404788,rs1337776,rs9483085,rs9375702,rs7760760,rs4321845,rs945890,rs6569651,rs12661188,rs9492443,rs6569648,rs9483079,rs4551191,rs7740107,rs9492441,rs4594967,rs9388767,rs9372954,rs9402214,rs556698906,rs565027063,rs7759381,rs4373379,rs1415700,rs4…
clump84	6	131972187	132694757	2	2	rs185923780
clump642	6	133594213	134587432	2	3	rs7769943,rs6569913,rs2209042,rs1832181,rs9285476,rs12194592,rs1967917,rs17062991,rs1966248,rs12190287,rs12524865,rs192119769,rs13218281,rs2105092,rs7769954,rs2327426,rs11154750,rs10457618,rs1535616,rs1969783,rs4895389,rs12207772,rs6569912,rs568903713,rs12202017,rs12192720,rs34523729,rs2327429,rs162185,rs7752775
clump964	6	138253365	139209511	2	2	rs12209410,rs190799674
clump1237	6	140943230	142163077	2	2	rs554839606,rs183814151,rs569006289
clump1218	6	141596753	143227672	4	4	rs262123,rs263183,rs7753012,rs9496392,rs9389987,rs1040526,rs2039987,rs262124,rs972982,rs263187,rs9496369,rs9496346,rs539282929,rs263189,rs262126,rs4896582,rs7755109,rs611802,rs3817929,rs1418201,rs7774095,rs262114,rs6570509,rs9403380,rs9403387,rs140085539,rs9389985,rs190516,rs9389986,rs6570507,rs3748069,rs263188,rs2294764,rs262127,rs262119,rs9496374,rs262129,rs1360194,rs9373346,rs263181,rs263185,r…
clump1042	6	143794886	144893059	2	2	rs193224135,rs184439858
clump390	6	147520625	148243195	2	2	rs777286593
clump809	6	150394477	151370159	3	3	rs17080102,rs17080089,rs62434111,rs62434109,rs17080062,rs62434120,rs189523863,rs59155780,rs57139556,rs17080093,rs62434123,rs17080087,rs17080091,rs62434122,rs62434119,rs12664595,rs62434125,rs62434124,rs62434110,rs17080057,rs62434129,rs17080069,rs113397083
clump346	6	151249869	151972439	2	2	rs561653887
clump1047	6	152187059	152923556	2	2	rs71575922,rs58415480,rs73003271
clump455	6	152991804	153716123	2	2	rs575444437,rs531088896
clump1052	6	154950799	155674432	2	2	rs189528811,rs185301187
clump312	6	156098200	156820770	2	2	rs185959701
clump1306	6	159904308	161539041	6	13	rs1810126,rs452867,rs416879,rs418677,rs639426,rs3798170,rs4709426,rs543159,rs3125050,rs675162,rs9457816,rs383420,rs445849,rs412624,rs634916,rs411887,rs144078421,rs434953,rs10455872,rs12194962,rs506823,rs117733303,rs416944,rs1317652,rs547176,rs450265,rs3103347,rs3123634,rs184278183,rs371311,rs111333005,rs4646272,rs2313453,rs486359,rs386618,rs431747,rs6933264,rs439691,rs16891156,rs383418,rs376563,r…
clump1174	6	161138858	161861428	5	5	rs141766382,rs562382650,rs143843429
clump166	6	162516221	163238791	2	2	rs188467705
clump827	6	163741958	164494286	4	4	rs73029270,rs73013411,rs4709746,rs73029263,rs17630640,rs66930764,rs73029259
clump687	6	166047462	167136294	2	2	rs138886744,rs533300107
clump520	6	166998819	167912737	2	2	rs4458654,rs9457259,rs1358883,rs4710175,rs35171809,rs9356551,rs162293,rs444210,rs9459827,rs393558,rs6902119,rs1743440,rs1130033,rs2757054,rs4710171,rs9457260,rs398278,rs2247325,rs439237,rs385863,rs1743441,rs2149083,rs62436761,rs428805,rs9457256,rs2038580,rs393727,rs9457257,rs57444856,rs1794700,rs2282861,rs1590257,rs2237275,rs10946216,rs6456149,rs933243,rs439553,rs2157388,rs9459874,rs4598049,rs471…
clump547	6	168373809	169265131	2	2	rs562533101,rs191744024,rs552237967,rs558474727,rs551032534,rs767081262
clump219	6	169294597	170017167	2	2	rs550844687
clump532	7	1550173	2782875	5	6	rs11766468,rs11762636,rs56016347,rs3823624,rs11763750,rs62442944,rs56289396,rs34731055,rs78058395,rs28528997,rs9639202,rs56226325,rs11768212,rs55770986,rs55773130,rs11762545,rs11764780,rs11760737,rs55810445,rs62442924,rs375329430,rs4470910,rs55790766,rs11764590,rs1533827,rs55683212,rs11772627,rs55893771,rs34809719,rs11773627,rs55988458,rs55952733,rs62444881,rs62444919,rs62444906,rs62444907,rs1198…
clump663	7	2275837	3648164	4	4	rs2533867,rs7807978,rs798481,rs2533882,rs1182191,rs2533870,rs1182185,rs1182207,rs2527681,rs1182151,rs798508,rs2260230,rs1636247,rs2644281,rs1182172,rs2644304,rs1636255,rs1614791,rs7777484,rs4719648,rs2266922,rs1182180,rs798500,rs2644295,rs798518,rs1182183,rs1636264,rs798511,rs1182155,rs7803527,rs798485,rs2644294,rs2533891,rs798512,rs798544,rs1182188,rs1182192,rs798513,rs1182171,rs539116537,rs7985…
clump1074	7	3256936	3979506	2	2	rs185786355
clump264	7	4588036	5310606	2	2	rs543168678
clump1107	7	8486474	9258817	2	2	rs758760996,rs775899424
clump649	7	12660320	13656197	2	2	rs115165530,rs115739808,rs114943800,rs146169490,rs11979554,rs149099796,rs181226331,rs148217236,rs114064751,rs115324372,rs114780408,rs115965413,rs114775339,rs114503568
clump1132	7	14759311	15836880	2	2	rs191471109,rs759018568
clump644	7	20013714	21042813	4	4	rs10251386,rs68076830,rs13247636,rs35621564,rs13232403,rs3757727,rs17455540,rs12700215,rs3807947,rs13233253,rs10238339,rs10950805,rs67574710,rs67199281,rs17455862,rs34496649,rs12700186,rs541055759,rs13241235,rs2390314,rs7784850,rs73086541,rs4473914,rs10486393,rs10486392,rs17365306
clump1038	7	21850474	22583135	2	2	rs183377100,rs186163751,rs190895223
clump776	7	23151808	23914130	3	4	rs185092273,rs34776209
clump131	7	24196422	24918992	2	2	rs572804925
clump308	7	25652025	26374595	2	2	rs189117819
clump1175	7	26954632	27711892	5	6	rs3735533,rs73073481,rs2023844,rs10262140,rs6973893,rs17502580,rs4722675,rs916880,rs28451436,rs1859168,rs12666259,rs17502260,rs7786992,rs10264581,rs929250,rs2071265,rs2240042,rs4722670,rs6461997,rs757181,rs7808452,rs12535894,rs4722671,rs6461995,rs4722681,rs4722677,rs6461998,rs1859666,rs6961048,rs6461992,rs7800053,rs757179,rs17438006,rs17473424,rs2023843,rs2158216
clump556	7	27423106	28623533	4	5	rs849138,rs1635851,rs849336,rs4722760,rs10274928,rs498475,rs11495981,rs73295510,rs2893312,rs849140,rs860263,rs1029534,rs1635853,rs849327,rs12531540,rs10245867,rs2189965,rs917116,rs849135,rs702815,rs917117,rs58802669,rs537124,rs6977955,rs9648346,rs849143,rs577738094,rs849134,rs67250450,rs1708299,rs860262,rs849141,rs10264306,rs702814,rs1513272,rs849335,rs1513275,rs4719922,rs2189966,rs917115,rs55270…
clump280	7	29187147	29909717	2	2	rs117747164
clump45	7	29887178	30609748	2	2	rs184591355
clump1030	7	31770326	32744180	2.5	3	rs541577,rs577936232
clump206	7	32531457	33254027	2	2	rs183123188
clump1069	7	33054439	33961412	2	2	rs34653354,rs529964275
clump65	7	34179586	34902156	3	3	rs192489989
clump923	7	35069219	36051895	2	2	rs540662427,rs761737051,rs573588272
clump174	7	36725556	37448126	2	2	rs140444629
clump478	7	37704187	38513982	3	4	rs6974574,rs10280939,rs10237265,rs1524068,rs1717726,rs1403988,rs1403987,rs940347,rs34102936,rs10273104,rs6956946,rs1717719,rs1620285,rs1464712,rs1721398,rs10272752,rs2177470,rs1524067,rs1721382,rs10280461,rs2462184,rs1524065,rs11972702,rs7793606,rs10272346,rs1717721,rs10278768,rs3956749,rs1357649,rs1717752,rs1618737,rs1524058,rs1717766,rs1524064,rs1357650,rs1717730,rs6959212,rs1717751,rs1357651,r…
clump197	7	40066349	40788919	2	2	rs12532479
clump1151	7	41071982	42031218	2	2	rs576852027,rs181830966
clump816	7	44182115	45182637	2	2	rs534158311,rs548109974,rs190638658
clump980	7	44987981	45987482	2	2	rs149263918,rs184146491
clump382	7	46879722	47602292	2	2	rs183011917
clump89	7	47879157	48601727	2	2	rs117432805
clump1056	7	49419786	50420905	2	2	rs573551263,rs530063616,rs182464318,rs571370803,rs561151046,rs530671755
clump585	7	49838039	51028123	3	4	rs12718572,rs13234331,rs11767334,rs1470749,rs12718583,rs4947581,rs4947644,rs7786398,rs1451371,rs549911296,rs11765748,rs3807566,rs11555134,rs11575356,rs10899736,rs3807563,rs4947406,rs7778349,rs4947684,rs1470750,rs4947582,rs11575352,rs3807562,rs11575334,rs12538938,rs732215,rs556589084,rs7781950,rs6975453,rs10238413,rs7804365,rs998850,rs3823674,rs12718574,rs10499694
clump117	7	54085595	54808165	3	3	rs550367812
clump273	7	54813875	55536445	2	2	rs531009131
clump1110	7	55641392	56772379	2	2	rs567528437,rs529666784
clump12	7	65180967	65903537	2	2	rs183910416
clump1229	7	65845525	67342053	2	2	rs150673669,rs543777036,rs545809733,rs183113449,rs188306219,rs560399733,rs191972972,rs550907569,rs562907395,rs187613560,rs184831230
clump1122	7	67563627	69199754	2	2	rs139223067,rs755848009,rs76771477
clump729	7	69136425	70145015	2	2	rs139155539,rs139764610,rs146687260
clump745	7	72355745	73419302	3	4	rs799165,rs35332062,rs13232120,rs80189144,rs13234131,rs7777102,rs35695283,rs2074755,rs79624003,rs17145750,rs7784668,rs13234805,rs7805504,rs3812316,rs2240466,rs111269058,rs13246490,rs34430945,rs13240065,rs34763247,rs13225450,rs34346326,rs13234378,rs34062580,rs71556736,rs35330527,rs78815801,rs13235543,rs79862839,rs71556715,rs13226650,rs6460047,rs33951980,rs35173225,rs13221253,rs13240994,rs34482346,…
clump878	7	74662565	75461409	4	4	rs236628,rs113160991,rs6944634,rs236650,rs6979377,rs6945340
clump1020	7	78246038	79345336	2	2	rs572531972,rs568884188,rs192837455
clump272	7	80950757	81673327	2	2	rs751011871
clump968	7	81457949	82523406	2	2	rs182451395,rs543015613,rs530394890,rs188730663,rs751528765,rs188013934
clump282	7	89967105	90689675	2	2	rs541101546
clump1017	7	90901202	91759195	2	2	rs188900515,rs147445850,rs138390409,rs575239617
clump595	7	91862233	92693660	5	5	rs42235,rs10264916,rs740047,rs2079147,rs73232029,rs42039,rs12531820,rs42040,rs4272,rs2282983,rs42036,rs42044,rs10953072,rs2282979,rs6960181,rs6948097,rs6954221,rs42377,rs11765954,rs42034,rs17164683,rs42031,rs7804293,rs7804722,rs2888877,rs12154498,rs42046,rs11764331,rs6973439,rs42032,rs42038,rs2282982,rs60814640,rs10269774,rs42035,rs11771637,rs17766836,rs11767704,rs66939011,rs2282978,rs42041,rs732…
clump1101	7	92400973	93309088	2	2	rs536910177,rs149908158
clump847	7	93175873	93910881	2	2	rs180259,rs180257,rs180251,rs2798,rs180274,rs180258,rs180267,rs180242,rs180270,rs180250,rs180247,rs180248,rs180249,rs180245,rs180262,rs180269,rs180261,rs180271,rs180260
clump29	7	94006515	94729085	2	2	rs776916377
clump1083	7	97496102	98247901	2	2	rs201936543,rs573765436
clump377	7	98142564	98865134	2	2	rs117532719
clump442	7	98819811	99542381	3	3	rs11772470
clump463	7	99857882	100994075	2	4	rs7778388,rs7783457,rs12666989,rs17884589,rs4341099,rs221794,rs2720392,rs10953305,rs314349,rs314314,rs7801015,rs62482558,rs314311,rs76427635,rs4729596,rs34489224,rs1052897,rs6976053,rs4729628,rs62483689,rs17883557,rs221797,rs62483669,rs4729620,rs10231941,rs6465776,rs4727470,rs314323,rs12705093,rs221778,rs314354,rs75379065,rs534043,rs62482552,rs314372,rs4729600,rs4727457,rs144496980,rs6942607,rs13…
clump294	7	104817703	105540273	2	2	rs117978842
clump709	7	106044357	107141816	3	4	rs62481856,rs11760498,rs386465176,rs35301188,rs17398575,rs12705390,rs17477177,rs2392929,rs12705389,rs12536419
clump628	7	108369085	109312734	2	2	rs185194646,rs182046550,rs189658490
clump928	7	110458195	111604802	2	2	rs192255912,rs558126449
clump660	7	113681874	114657387	3	4	rs1229761,rs7797335,rs10262462,rs2189015,rs2189010,rs12705966,rs2189012,rs7783012,rs10280045,rs1015511,rs6974757,rs12536335,rs6980093,rs8180817,rs2040658,rs10249234,rs2045292,rs6969376,rs6466488,rs2894699,rs10266297,rs1229760,rs1229762,rs10953765,rs1476535,rs1989903,rs7458242,rs4727799,rs9969232,rs12533005,rs7785701,rs10262103,rs10228494,rs2030915,rs2396753,rs1456031,rs1859100,rs727644
clump771	7	116017268	117113577	2	2	rs73471168,rs148300614,rs146426774,rs113428295,rs17138980,rs79938673,rs73469197,rs6978257,rs73471113,rs79210333,rs73471109
clump354	7	119428383	120150953	2	2	rs561273305
clump514	7	120508179	121801371	3	4	rs7808155,rs2707520,rs3801382,rs7794940,rs718766,rs10233441,rs28395249,rs17284876,rs6961083,rs2707466,rs10250475,rs12534075,rs10277699,rs7809135,rs10953934,rs1547960,rs6980043,rs2536189,rs2270215,rs2908004,rs139633143,rs4731005,rs10276111,rs798907,rs6947246,rs2536172,rs10231005,rs2536185,rs12531355,rs12171617,rs2707518,rs10282303,rs2908007,rs3801387,rs798906,rs10254825,rs35061352,rs3779381,rs1024…
clump706	7	122933647	123948303	2	2	rs188810211,rs191759113,rs186688382,rs189915742,rs527388661,rs182404516,rs185265465,rs774506891
clump515	7	126017557	126763000	2	2	rs34548930,rs2106601,rs13224779,rs10215498,rs55964602,rs13222700,rs61756390,rs2299510,rs2299509,rs10487460,rs11761926,rs10238925,rs36097273,rs28547284,rs10252649,rs1361998,rs12333442,rs34351088,rs1361999,rs727903,rs17619947,rs10954133,rs10239096,rs10215496,rs2157978,rs10271146,rs13224947,rs10254692,rs11763603,rs2106600,rs35204059,rs17693362,rs10216287,rs1946115,rs11769459,rs34839514,rs2157979,rs1…
clump766	7	129302211	130046882	3	3	rs11556924,rs56179563
clump624	7	130599542	131372228	4	5	rs11763660,rs34990159,rs3757394,rs9719620,rs4731794,rs4731788,rs2129561,rs7807337,rs4731784,rs4731787,rs35680304,rs2129562,rs34701159,rs4728215,rs17815356,rs4731793,rs10954315,rs3757395,rs4731790,rs36064418,rs13226691,rs10954312,rs4731782,rs1813742,rs11772161,rs62472025,rs11766620,rs13230692,rs4728218,rs4731785,rs4443603,rs11978923,rs35026077,rs4506137,rs9649559,rs13238585,rs3823483,rs71578952,rs…
clump290	7	134682770	135405340	2	2	rs181488976
clump1066	7	136960681	137948634	2	2	rs7804049,rs79401915,rs546990595,rs77328161,rs7800157,rs7810085
clump359	7	139616824	140339394	2	2	rs190571516
clump1005	7	140483183	141227627	2	2	rs553626316,rs117787878
clump64	7	144463392	145185962	2	2	rs552536611
clump207	7	145128483	145851053	2	2	rs577124125
clump396	7	148108369	148830939	2	2	rs767325693
clump1090	7	149224346	150214504	2	2	rs139194031,rs536167230
clump1176	7	150143555	151066128	3	8	rs6977416,rs2110001,rs6955948,rs12667112,rs891511,rs10952289,rs10231759,rs12673413,rs12703101,rs3918226,rs7787744,rs4725950,rs117564322,rs6977081,rs4725946,rs62492368,rs7794796
clump934	7	152727303	153658963	2	2	rs553917746,rs145054541
clump287	7	156043940	156766510	2	2	rs555424364
clump1006	8	2028824	2845413	2	2	rs112402355,rs550120020
clump728	8	2493341	3742525	2	2	rs190941602,rs565408691,rs148563529,rs189050797,rs560086036,rs567912043
clump543	8	4916608	5688133	2	2	rs576658093,rs550682777
clump1236	8	5500385	6741748	2	2	rs542113150,rs185606782,rs192666127,rs561712224
clump1200	8	7730740	9550047	4	9	rs330918,rs7843864,rs1554533,rs12680231,rs408773,rs2976842,rs4841042,rs62495491,rs13259216,rs2980419,rs59620654,rs678250,rs3789845,rs1821008,rs11781973,rs10102807,rs10105920,rs34583341,rs12682352,rs7823757,rs17149727,rs4841040,rs17656299,rs62498670,rs67734823,rs10111263,rs2980512,rs330057,rs434238,rs1036082,rs13260067,rs7005056,rs7832968,rs2921086,rs367543,rs62492947,rs330086,rs2980508,rs10100066…
clump1197	8	8839187	11030374	4	8	rs34308302,rs6994574,rs12545788,rs17694485,rs10096462,rs6601513,rs4593498,rs7816990,rs28828176,rs56109041,rs7826036,rs9650659,rs17708114,rs7018288,rs11249999,rs4841204,rs4841229,rs7002117,rs6601525,rs11782886,rs4841385,rs6990912,rs28570522,rs6989657,rs4841436,rs3812495,rs615632,rs4841300,rs12543346,rs10096777,rs7002088,rs12156350,rs6601427,rs6992818,rs11989640,rs35130171,rs13254263,rs17746227,rs6…
clump1184	8	10308369	12257620	4	9	rs12375394,rs12677843,rs13279379,rs11250092,rs34190028,rs2736293,rs2043508,rs7013277,rs2256785,rs11778177,rs34741518,rs35451013,rs6601560,rs2736332,rs17153419,rs73198970,rs2572369,rs11250135,rs2060465,rs2736297,rs13257831,rs3808502,rs10503415,rs4394350,rs73208781,rs13276433,rs35392635,rs7843666,rs35496345,rs17728696,rs73209946,rs2736290,rs13255498,rs11776965,rs6601575,rs2127127,rs7011268,rs560712…
clump194	8	13105740	13828310	2	2	rs574695943
clump621	8	17880222	18960536	3	3	rs10087857,rs187415804,rs10089958,rs4646243,rs7828489,rs13254811,rs4921913,rs13277738,rs10103029,rs2410561,rs35246381,rs2898476,rs10088333,rs12676857,rs4921914,rs34537991,rs7460653,rs7005648,rs1495741,rs35942058,rs4560828,rs4921915,rs34987019,rs57180587,rs35583283,rs10103148,rs13255048,rs7816847
clump424	8	18938130	19660700	2	2	rs371896714
clump1071	8	21318607	22306557	2	2	rs565566367,rs150014475,rs117541428
clump38	8	24987908	25710478	2	2	rs75075727
clump574	8	25517710	26292131	3	3	rs28416181,rs12544694,rs4872386,rs1077671,rs980724,rs7002640,rs4872393,rs62501777,rs73563812,rs2874611,rs10105669,rs11135915,rs34726834,rs901178,rs6557881,rs901176,rs4872389,rs6557876,rs1466562,rs7835016,rs7826952,rs7836754,rs7007677,rs951914,rs7828852,rs9314318,rs1077668,rs7016871,rs10086575,rs7815594,rs1077669,rs7821832,rs4872394,rs6997996,rs7834679,rs11778076,rs7815775,rs1601467,rs901175,rs487…
clump919	8	26860602	27869185	2	3	rs539171149,rs1565735,rs181325557
clump236	8	29429279	30151849	2	2	rs55813675
clump792	8	30491541	31232941	4	4	rs2725371,rs7827210,rs10954772,rs2725370
clump24	8	38593664	39316234	2	2	rs571239171
clump884	8	40369983	41492456	2	2	rs188703264,rs564926558,rs183780508
clump1161	8	41253755	42031519	2	2	rs569068756,rs187599803,rs143816320
clump1050	8	49461855	50195404	2	2	rs535129769,rs188169948
clump756	8	49857331	50902709	2	2	rs142037869,rs539525202,rs142960658,rs114061405,rs192020105,rs146795913
clump580	8	50422621	51652453	2	2	rs143291110,rs145429509,rs34363536,rs144724126,rs186136107,rs534135258,rs140761597,rs147337282,rs151164977,rs181666612
clump182	8	54123071	54845641	2	2	rs541949238
clump503	8	58959104	60086431	3	4	rs7007181,rs9297994,rs6982486,rs13263105,rs983812,rs1529368,rs11783515,rs11996829,rs1580180,rs6985620,rs10107182,rs530181029,rs2016886,rs1529367,rs10504255,rs10957054,rs6471717,rs4738679,rs1993453,rs13277801,rs2326077,rs2081687,rs7005978,rs4738684,rs756038681,rs7826120
clump265	8	62402135	63124705	2	2	rs145542998
clump295	8	63334706	64057276	2	2	rs534733340
clump8	8	64341100	65063670	3	3	rs13264909
clump178	8	65537559	66260129	2	2	rs192479779
clump444	8	69632737	70355307	2	2	rs567971327
clump680	8	71110759	72356078	2	2	rs17760532,rs55740254,rs34751830,rs13256093,rs13266540,rs62508827,rs2639940,rs2956615,rs7012577,rs1908032,rs56108781,rs56226958,rs2639910,rs17689989,rs3110266,rs17690181,rs2639916,rs1389198,rs3816745,rs1444339,rs35621553,rs6985251,rs11992027,rs1822651,rs12679132,rs7839977,rs10504480,rs1596565,rs13258368,rs2639935,rs11993847,rs754846,rs36142266,rs62532068,rs2639938,rs10504492,rs67781030,rs62530770…
clump1086	8	72032327	72754897	2	2	rs117105668
clump81	8	73094651	73817221	3	3	rs4738266
clump111	8	75729036	76451606	2	2	rs535319950
clump747	8	76254378	77240242	3	3	rs2596126,rs2126474,rs2596124,rs1992974,rs2596125,rs6472942,rs9942789,rs2977334,rs2920928,rs2920934,rs4735692,rs2596127,rs4735652,rs2060604,rs2588792,rs1542514,rs12544711,rs1471359
clump814	8	77732552	78564123	4	4	rs7821178,rs72663709,rs7842996,rs1901706,rs2167731,rs11781651,rs2123403,rs4735765,rs10103623,rs2167734,rs67674827,rs10504649,rs112186939,rs2310747,rs1452816,rs1452822,rs1452815,rs4735677,rs1993195,rs4735767,rs4735762,rs7844306,rs4338076,rs4490807,rs10504652,rs11781571,rs7846385,rs2123397,rs4735761,rs4735766,rs17380376,rs17465108,rs10096619,rs17464255,rs6996877,rs6473015,rs4735769,rs10111935,rs285…
clump68	8	79867829	80590399	2	2	rs192977342
clump497	8	80858900	81687486	3	3	rs13274961,rs12542017,rs10957977,rs6473218,rs12543811,rs6991991,rs1973563,rs4739738,rs1911715,rs13274067,rs11994858,rs10957978,rs13272328,rs10957980,rs4739741,rs6473226,rs11786685,rs13265296,rs7822342,rs7006626,rs9632837,rs13275449,rs3913968,rs1553668,rs6473227,rs11784307,rs11776367,rs1543857,rs11784337,rs952558,rs1911713,rs7000782,rs7822328,rs6473224,rs13274426,rs11783496,rs13274471,rs13258616,r…
clump170	8	85947063	86669633	2	2	rs148430606
clump227	8	96665446	97388016	2	2	rs188484171
clump900	8	99612670	101077421	2	2	rs184969972,rs192984784,rs553961346,rs190341870
clump1140	8	103199894	104185342	2	2	rs527600223,rs369123609
clump1016	8	108005946	108753915	2	2	rs148984299,rs138932159
clump658	8	108699382	109599856	2	2	rs16877283,rs1450593,rs4734172,rs13252266,rs4735050,rs13259211,rs62538040,rs35790023,rs62537977,rs12682016,rs1450595,rs7012949,rs13253078,rs35453646,rs34556181,rs1376144,rs1450592,rs11780793,rs4735051,rs62538041,rs62537976,rs13265627,rs6981262,rs16877401,rs2514841,rs34870481,rs10435540,rs717761,rs10106911,rs75784444,rs10955481,rs34607515,rs16877456,rs611744,rs10435539,rs1977940,rs13263922
clump989	8	113419360	114377965	2	2	rs536320235,rs192610241,rs576937092
clump1149	8	115443039	116165609	2	2	rs187319713
clump575	8	115813033	117189143	3	5	rs800521,rs2960157,rs2737243,rs2960151,rs2960156,rs2737247,rs2737241,rs800517,rs2737254,rs12682033,rs2205266,rs800552,rs2960148,rs2694049,rs800536,rs800572,rs2694047,rs2737249,rs800586,rs2737250,rs2737244,rs808994,rs2737239,rs179456,rs800890,rs2737231,rs2694035,rs800545,rs2694036,rs2694027,rs3808477,rs2178951,rs1526461,rs2694037,rs2737242,rs2737230,rs2960146,rs813889,rs2737265,rs2694034,rs2737263…
clump378	8	117936170	118658740	2	2	rs190635924
clump918	8	119803831	120930545	2	2	rs182892796,rs185492076,rs111399566,rs182022887
clump1133	8	123441467	124655412	2	2	rs145629489,rs183813395,rs143036643
clump802	8	126086023	126884808	4	9	rs6470355,rs35456930,rs2980878,rs2980862,rs2954030,rs2980885,rs4871603,rs17405319,rs12678799,rs8180991,rs10216709,rs2954038,rs10808546,rs2001945,rs34447699,rs6982502,rs35309034,rs71516786,rs2980859,rs2954020,rs68089270,rs7846466,rs4537315,rs34321324,rs2980871,rs12674939,rs2954033,rs4360309,rs13273254,rs17320616,rs7007811,rs4870941,rs2954032,rs2980886,rs17321515,rs2980875,rs2954022,rs34615302,rs20…
clump349	8	126809522	127532092	2	2	rs571324327
clump549	8	127715861	128824971	3	4	rs6983561,rs16901952,rs73348243,rs6988257,rs61265543,rs10453084,rs7817677,rs871135,rs10956367,rs10956368,rs7841060,rs12682374,rs7830341,rs2445607,rs2456457,rs10808557,rs10956370,rs7018368,rs7013255,rs6998061,rs2445606,rs1016343,rs10505483,rs2466025,rs7010450,rs7824451,rs16901967,rs16901949,rs4871022,rs11778075,rs7013278,rs6983549,rs7014346,rs6470498,rs7016828,rs58717512,rs16901984,rs897586,rs7006…
clump850	8	128412260	129580896	3	3	rs568360866,rs11778142,rs1875028,rs11997192,rs67397162,rs10956413,rs72722756,rs72722780,rs562629882,rs7836152,rs759647,rs10956415,rs11780156,rs7001706,rs552170216,rs12542202,rs7006455,rs16893186,rs11776569,rs7017073,rs1121948,rs7814495,rs1499364,rs7002044,rs1016578,rs72722788
clump844	8	129973954	131100257	4	4	rs10808583,rs7815298,rs2062078,rs4733725,rs149906182,rs7841981,rs6985118,rs4733732,rs6470765,rs7814941,rs6470764,rs60228607,rs4733726,rs6986256,rs7826493,rs4733724,rs3886937,rs7816131,rs11984666,rs7815955,rs1074286,rs10956490,rs3886938
clump772	8	133556619	134590229	2	2	rs853319,rs853303,rs866468,rs2687828,rs853318,rs2261147,rs860474,rs853321,rs712055,rs853320,rs853304,rs2069556,rs712054,rs186516400
clump1233	8	134193995	135443437	2	2	rs16904941,rs75069912,rs78940861,rs77172508,rs9643301,rs546593655,rs78817132,rs78245421,rs80315059,rs76499643,rs12681666,rs186457432,rs12675578
clump854	8	136810654	137702920	2	2	rs563941442,rs534536134,rs550912577
clump1027	8	139089487	139827605	2	2	rs181276908,rs184094358
clump165	8	139648645	140371215	2	2	rs138031922
clump832	8	140556370	141289686	2	2	rs115291100,rs59461876,rs77412387,rs79724480,rs79536483,rs77894356,rs146439332
clump888	8	142250686	143088574	4	4	rs1106761,rs187368097,rs13266268,rs11782074,rs1078141
clump944	8	142951648	143901220	2.5	3	rs147400316,rs184075431,rs4129585,rs13262595
clump14	8	144797322	145519892	3	3	rs34173062
clump1065	9	419497	1649592	2	2	rs546215808,rs753563734,rs562428106,rs185998480
clump883	9	2765568	3495002	2.5	3	rs184155695,rs184595915
clump342	9	3759631	4482201	2	2	rs188340461
clump1139	9	4938938	5661508	2	2	rs151289366
clump1177	9	5248457	6998940	3	8	rs2095044,rs4637906,rs340907,rs1475658,rs999922,rs12005923,rs2890697,rs10815392,rs340893,rs41306063,rs72699191,rs4289865,rs453111,rs447778,rs10815363,rs78728108,rs72693791,rs369996,rs3939286,rs10114455,rs4742159,rs401834,rs442246,rs437389,rs1342326,rs1929996,rs381486,rs405594,rs10975553,rs340934,rs10975418,rs693838,rs340903,rs72699188,rs371165,rs821164,rs10975552,rs2169287,rs7851958,rs10975539,rs…
clump721	9	8430312	9394433	2	2	rs12000643,rs182817101,rs116098461,rs142113375,rs10977300,rs7846748,rs12006129,rs77454371,rs28445022,rs12346651,rs12349492,rs114395640
clump714	9	11436032	12225450	2	2	rs62549020,rs62557659
clump62	9	12465888	13188458	3	3	rs555713075
clump737	9	15184670	16604509	2	2	rs188007401,rs189576178,rs186330275,rs117496417,rs528560063,rs186023674,rs10962097,rs186057688,rs185041383
clump1078	9	15969894	17031410	2	2	rs181433323,rs183406535
clump261	9	17276142	17998712	2	2	rs183858037
clump255	9	18673733	19396303	2	2	rs577513379
clump651	9	21192253	22881964	9	14	rs1063192,rs7044859,rs4141712,rs7857345,rs1412832,rs1412834,rs7027048,rs10965212,rs2069416,rs7859362,rs7027950,rs10757267,rs1556516,rs944800,rs1008878,rs1333042,rs615552,rs1412830,rs10811651,rs10811641,rs1333045,rs2069418,rs10811649,rs10757270,rs1537373,rs10811660,rs9632885,rs10757271,rs523096,rs2383204,rs10120688,rs597816,rs1333046,rs1537376,rs518394,rs1333037,rs8181050,rs10757269,rs2106120,rs96…
clump559	9	22627493	23723596	4	4	rs11794152,rs4977607,rs142547631,rs4375089,rs4977839,rs4977837,rs1590949,rs7868984,rs34522021,rs7029718,rs6475736,rs7467480,rs7468585,rs12554512,rs13294439,rs10429537,rs11793831,rs4977836,rs4557790,rs7029201,rs12553324,rs10757417,rs10429582,rs10811901
clump263	9	24965130	25687700	2	2	rs545096830
clump397	9	30385727	31108297	2	2	rs148245197
clump806	9	31565614	32435430	2	2	rs182958148,rs539788398,rs190513375,rs143888755,rs189592336
clump774	9	34923305	35884613	2	2	rs183055670,rs577954694,rs183515549
clump933	9	35547028	36277733	2	2	rs59205434,rs10814296,rs10972618,rs748802
clump908	9	36279107	37563374	2	2	rs184312477,rs540283069,rs540319045,rs562735036,rs552736128,rs570298492,rs574231458
clump449	9	38270774	38993344	2	2	rs540131863
clump608	9	72302540	73085822	2	2	rs2975870,rs3015214,rs7862220,rs2997695,rs2975882,rs2997702,rs2997694,rs2997659,rs3015215,rs3015190,rs58773163,rs12004037,rs2975871,rs2997689,rs73650518,rs73650530,rs3015202,rs73449465,rs3015196,rs2975886,rs2997698,rs1927111,rs3015195,rs2975887,rs17088359,rs73449454,rs73458494,rs2997704,rs2975883,rs2997701,rs2997705,rs2997706,rs3015212,rs2975876,rs12004033,rs2997690,rs12000536,rs2975885,rs7346053…
clump873	9	73656446	74493989	2	2	rs118087870,rs538944475
clump887	9	77645507	78408685	2	2	rs113856932,rs190970561
clump330	9	78532024	79254594	2	2	rs746288722
clump256	9	79684042	80406612	2	2	rs528383274
clump279	9	84062262	84784832	2	2	rs555417963
clump339	9	85747111	86469681	2	2	rs564556579
clump180	9	91305099	92027669	2	2	rs536630564
clump869	9	91817187	92575252	4	4	rs10797116,rs10797115,rs1475535,rs7030895,rs1007966,rs6559365,rs7357754,rs10752651,rs10908900,rs10465231,rs3949781,rs1475536
clump241	9	93368751	94091321	4	4	rs557747194
clump1228	9	96027862	97347248	3	3	rs2398871,rs190522754,rs12683791,rs10992807,rs2398861,rs571699397,rs7045925,rs12551601,rs2398869,rs12553508,rs10992880,rs10992875,rs4744275,rs10761256,rs4744270,rs10992867,rs7848336,rs7854962,rs10992876,rs4744264,rs9650755,rs4744271,rs62574025,rs4743930,rs4743931,rs7023781
clump601	9	97849656	98675591	4	5	rs10512249,rs113065637,rs2274694,rs28557305,rs4448343,rs28773488,rs75846571,rs28457763,rs2297086,rs16909892,rs28536742,rs113343136,rs111336625,rs28457693,rs28446321,rs2274692,rs16909898,rs2297088,rs28620532,rs2297087,rs2282041,rs2282043,rs28673156,rs28704635,rs28510415,rs3847315,rs28723573,rs28361526,rs2236407,rs28506778,rs79057214,rs16909970,rs28455201,rs28427480,rs3780573,rs113154802,rs28733891…
clump550	9	100161245	101166781	3	4	rs7034310,rs3021523,rs4743138,rs10046805,rs7870871,rs7848973,rs7866436,rs13301569,rs4743140,rs7021160,rs1443436,rs12348304,rs10125654,rs10983761,rs7046186,rs7847126,rs907576,rs12238579,rs907581,rs7851552,rs7030280,rs10983700,rs7853349,rs907582,rs7034336,rs1588635,rs10122541,rs12343182,rs7848950,rs7027030,rs7850258,rs10759975,rs13286291,rs10117642,rs907580,rs10983705,rs4460498,rs907577,rs965513,rs…
clump399	9	101218255	101940825	2	2	rs117243007
clump1053	9	103216046	103952405	2	2	rs147770382,rs139899755
clump203	9	103846446	104569016	2	2	rs534087559
clump606	9	104357213	105659504	2	2	rs12346030,rs141062936,rs12341863,rs10217727
clump1040	9	108050651	108773221	2	2	rs545171891
clump498	9	108522866	109422115	3	3	rs7025685,rs7040770,rs12684029,rs7865367,rs9409086,rs35627296,rs35208561,rs1516890,rs12352703,rs7020240,rs34703797,rs2676450,rs13284782,rs11999547,rs9409084,rs7865332,rs9409087,rs35367349,rs9408817,rs1969296,rs9408819,rs62576756,rs7032974,rs7862972,rs7861820,rs13292987,rs34112106,rs2417687,rs35069298,rs34013949,rs13299139,rs1516883,rs7020068,rs997068,rs59846341,rs12682937,rs34398427,rs60185676,rs…
clump640	9	109518722	110532853	2	2	rs754930198,rs150505115,rs371848139
clump1136	9	111394166	112203026	2	2	rs185903525,rs190842184
clump891	9	112631218	113678534	2	2	rs755309523,rs191884633
clump546	9	113932349	114671220	3	3	rs4979004,rs10980926,rs10217747,rs10441737,rs4979005,rs10817185
clump107	9	116046391	116768961	2	2	rs577528123
clump92	9	117129329	117851899	2	2	rs143756824
clump557	9	118879880	119828945	3	3	rs803930,rs12683023,rs13290589,rs2208562,rs7858153,rs811458,rs1321917,rs803903,rs17220352,rs34979631,rs35910339,rs34499708,rs803901,rs6478241,rs1090029,rs3891689,rs34278882,rs1895062,rs7873551,rs10114569,rs35109285,rs11787627,rs12684144,rs803917,rs803932,rs13294352,rs2416564,rs1570196,rs7856625,rs10759849,rs7029693,rs1090025,rs1885244,rs811688,rs803931,rs1885245,rs10759850,rs803934,rs803898,rs140…
clump328	9	125836952	126559522	2	2	rs780438964
clump783	9	128978951	129843654	3	3	rs6478746,rs12343229,rs565421740,rs34186918,rs10115026,rs4837100,rs1536907,rs9695921,rs554225962,rs12555721,rs12555734,rs7858338,rs945686,rs55738911,rs7872097,rs6478749,rs55770306,rs34813748
clump364	9	131689730	132412300	2	2	rs17488343
clump562	9	133064796	133843291	3	3	rs5015648,rs7037020,rs10901186,rs10120359,rs7466269,rs10793931,rs10901208,rs8181197,rs12353387,rs11243771,rs7863718,rs10123373,rs5015649,rs10793934,rs878346,rs11243762,rs11243764,rs3802342,rs9657746,rs2313200,rs10793930,rs7030440,rs878347,rs10901216,rs10793933,rs28628681,rs7848877,rs5025341,rs10120794,rs11243758,rs12346094,rs7040344,rs7853319,rs11792294,rs11243760,rs7851693
clump613	9	135696903	136896962	4	12	rs112270518,rs8176743,rs9411464,rs113067637,rs10993958,rs597988,rs507666,rs660340,rs493246,rs494242,rs739468,rs3124766,rs41302667,rs4962040,rs635634,rs8176682,rs613534,rs7857390,rs527210,rs41302673,rs645982,rs8176691,rs2073826,rs28602660,rs559723,rs644234,rs582118,rs647800,rs558240,rs9411378,rs8176671,rs11244038,rs3025343,rs3124765,rs687621,rs492488,rs1137827,rs544873,rs630510,rs8176749,rs2073827…
clump896	9	138957169	139768030	2	2	rs776490224,rs760531146,rs190316580
clump942	9	139623800	140627067	3	3	rs111163099,rs77641763,rs28780988,rs11507683,rs73583505,rs113727800,rs57729455,rs73581580
clump437	10	57461	780031	2	2	rs115746445
clump98	10	1153032	1875602	2	2	rs545638775
clump826	10	1779800	2684667	2	2	rs563905546,rs192010134,rs139183629,rs559333063
clump384	10	4310522	5033092	2	2	rs540082134
clump531	10	5684271	6794424	2	3	rs3118471,rs12251307,rs11594656,rs74765647,rs58820784,rs41295079,rs41295105,rs41295065,rs12254050,rs11258303,rs6602398,rs2274356,rs61839660,rs706781,rs706779,rs11256311,rs62626317,rs11258441,rs2181622,rs4450090,rs41295055,rs11256611,rs12722496,rs11597367,rs35285258,rs4749924,rs55998002,rs10905719,rs56236667,rs61839690,rs41295113,rs7908102,rs10905716,rs62626322,rs62626325,rs4147359,rs112298181,rs1…
clump993	10	7745174	8939082	3	3	rs2765405,rs2765407,rs4747801,rs4749779,rs570730,rs570613,rs568727
clump558	10	8223030	9576347	4	6	rs1591299,rs10795672,rs185411492,rs2589562,rs860418,rs2146600,rs1444783,rs17506027,rs1775555,rs66539719,rs446522,rs2146602,rs2488419,rs72782676,rs11256049,rs1663693,rs2589561,rs997339,rs1575916,rs2797288,rs17363282,rs72784452,rs2483926,rs10905512,rs2478439,rs12265609,rs1775550,rs2057441,rs852275,rs1444789,rs1775554,rs190854,rs1243425,rs2797275,rs1663680,rs2797268,rs144536148,rs11256080,rs4749824,…
clump31	10	9531700	10254270	3	3	rs756522668
clump245	10	10774112	11496682	2	2	rs117150344
clump299	10	15335270	16057840	2	2	rs575067531
clump892	10	17128298	18130481	2	2	rs553705196,rs144557450,rs144409846
clump627	10	18060029	19516029	3	3	rs11014302,rs11014317,rs7923191,rs7897101,rs12355091,rs11014092,rs11014267,rs10764499,rs7477742,rs12358055,rs7076100,rs7091299,rs10828766,rs17613287,rs67744136,rs7067797,rs11014016,rs61841999,rs7099509,rs10764329,rs11594555,rs11014166,rs11014313,rs12256244,rs11014261,rs1331330,rs12258967,rs7097047,rs10828704,rs150446556,rs3750592,rs11591541,rs10764332,rs10764325,rs10734038,rs113862204,rs10740995,…
clump811	10	19370348	20508339	2	2	rs747431455,rs190917682,rs531113616
clump571	10	21458539	22649417	3	4	rs11816415,rs12253527,rs2666757,rs1270799,rs2807986,rs2666776,rs2998361,rs1243179,rs1802669,rs10828249,rs2807979,rs4748768,rs7098100,rs4748761,rs2807980,rs10828250,rs1243189,rs10828247,rs2859622,rs61850044,rs6650129,rs2457954,rs1269454,rs11592565,rs2807987,rs10828252,rs2807985,rs4146689,rs1086897,rs2807966,rs7089656,rs2026092,rs3951780,rs7082663,rs10828248,rs12783517,rs2666760,rs1243187,rs1225101…
clump413	10	22561513	23284083	2	2	rs531595006
clump431	10	23514303	24236873	2	2	rs147263484
clump929	10	24184366	24930079	2	2	rs141986924,rs144072266
clump305	10	25825309	26547879	2	2	rs556077293
clump145	10	27675027	28397597	2	2	rs151076269
clump244	10	29840153	30562723	2	2	rs558171025
clump56	10	35755652	36478222	2	2	rs142978727
clump307	10	43286463	44009033	2	2	rs577008427
clump249	10	43860995	44583565	2	2	rs11238663
clump526	10	51140019	51910781	2	3	rs7896156,rs10825652,rs2843551,rs2337711,rs10763588,rs10763536,rs10763576,rs1585378,rs7071471,rs4935162,rs4304716,rs11006207,rs4631830,rs10826125,rs2249986,rs3123078,rs11006462,rs7914347,rs7896437,rs2611489,rs57263518,rs10763256,rs10826127,rs2843556,rs11006223,rs10993994,rs11593361,rs2926494,rs67289834,rs7077830,rs4486572,rs2843546,rs10763534,rs4306255,rs7098889,rs2611506,rs4463804,rs7911198,rs28…
clump109	10	54194831	54917401	2	2	rs185656676
clump992	10	54935116	55745127	2	2	rs74982324,rs536643707
clump167	10	60598303	61320873	2	2	rs192054774
clump694	10	62305695	63194860	2	2	rs539737033,rs553502168,rs773853154,rs562933270
clump470	10	62756202	64175075	3	4	rs71508903,rs751891,rs2393833,rs60129878,rs10994876,rs35265670,rs72831344,rs973237,rs60041125,rs77509998,rs72831362,rs72831343,rs3906869,rs1530440,rs72823827,rs10740058,rs2244860,rs35892992,rs68156080,rs61850474,rs2675612,rs76781995,rs7076398,rs16916567,rs74993661,rs72821791,rs72823817,rs72822049,rs72831369,rs72821787,rs10509158,rs4072625,rs7096387,rs12246717,rs72821794,rs10821944,rs7907498,rs459…
clump734	10	64103153	65148792	3	3	rs2236295,rs530560201,rs529632401,rs11527181,rs10995311,rs565083071,rs10995307,rs550817965,rs771392583,rs11592442,rs1509966,rs12220700
clump697	10	64526571	65702182	4	5	rs2393969,rs10740129,rs7077580,rs10761752,rs7084707,rs13095,rs10509186,rs12768534,rs2893919,rs7909269,rs7070761,rs10761763,rs10761762,rs10740134,rs10761766,rs7077256,rs4310508,rs4595427,rs10740118,rs7100413,rs3847326,rs10761758,rs3740331,rs7090111,rs7924036,rs10740126,rs7073746,rs10822163,rs3847325,rs7919685,rs2393977,rs7899657,rs10822164,rs7907451,rs3956912,rs7088799,rs10761750,rs7915779,rs10761…
clump625	10	66086092	67271291	2	2	rs144368068,rs549461320,rs145105539
clump808	10	66654741	67820818	2	2	rs370738968,rs561224261,rs183946076
clump851	10	70835413	71606561	3	3	rs12242391,rs79069746,rs13377102,rs17490626,rs80137017,rs7475662,rs76628955,rs78677622,rs55892803,rs28463525,rs10998780,rs77784890,rs75583483,rs2033372,rs112843485,rs78707713,rs77602872,rs12258136
clump373	10	73906959	74629529	2	2	rs139990447
clump837	10	82220899	83243078	2	2	rs576098454,rs188252868
clump184	10	90793248	91515818	2	2	rs184325963
clump880	10	91455922	92184293	2	2	rs190610364,rs190383788
clump313	10	92972992	93695562	2	2	rs186794350
clump599	10	94062788	94847048	3	5	rs10882104,rs5015480,rs1977832,rs10882101,rs1112718,rs7898054,rs1111875,rs10882099,rs34744311,rs11187129,rs11187140,rs11187143,rs11187141,rs11187139,rs7087591,rs11187138,rs1977833,rs2185756,rs11187144,rs2153827,rs10882105,rs1832886,rs10786053,rs10882098,rs7923837,rs35978445,rs10748582,rs10882106,rs12778642,rs10882102,rs11187149,rs7923866,rs12219514,rs4933736
clump588	10	95610036	96494369	4	5	rs12263737,rs77626543,rs3740360,rs7914268,rs11187852,rs12220091,rs1547643,rs11187838,rs7080472,rs3740365,rs10882407,rs10882416,rs57866767,rs11187826,rs11187847,rs12217792,rs7096883,rs11187864,rs11187844,rs11187863,rs7069316,rs2274224,rs10786156,rs11187815,rs7100626,rs11187877,rs3980310,rs11187845,rs3740359,rs3781266,rs75017201,rs753724,rs7084339,rs3891783,rs11187870,rs75409190,rs2860750,rs1118788…
clump1043	10	96286939	97011613	4	4	rs4110517,rs9888067
clump284	10	99633243	100355813	2	2	rs552716998
clump36	10	100341914	101064484	2	2	rs776980354
clump422	10	101151923	101874493	2	2	rs549982365
clump610	10	101841344	102987795	3	4	rs3793771,rs10883492,rs61873510,rs11190540
clump1196	10	103662586	105507850	4	6	rs11191582,rs3736922,rs11191511,rs11191522,rs11191514,rs10786683,rs7093285,rs10883797,rs3781285,rs10883806,rs10883817,rs2001595,rs7090276,rs112314091,rs13287,rs3781287,rs7069356,rs10883729,rs6584507,rs3862031,rs10786677,rs7898716,rs113554404,rs12221064,rs10786713,rs3936017,rs10786698,rs11191459,rs12767543,rs7092690,rs11191320,rs11191330,rs7917402,rs5011520,rs67506723,rs4917997,rs7092200,rs1078673…
clump1152	10	105119102	105841672	3	3	rs35176054
clump77	10	106159690	106882260	3	3	rs181200083
clump393	10	108064157	108786727	2	2	rs77409399
clump327	10	109097039	109819609	2	2	rs75723820
clump1178	10	114360283	115227457	7	13	rs12243326,rs7919152,rs11196205,rs61875120,rs11196229,rs11196192,rs57225583,rs55972445,rs56087297,rs12243578,rs7918599,rs34872471,rs4077527,rs10128255,rs6585201,rs7077039,rs7911250,rs7921525,rs7896811,rs116369954,rs4918789,rs7901275,rs35801464,rs720785,rs12255678,rs11196200,rs7917983,rs6585198,rs7100927,rs7895340,rs61872784,rs55899248,rs4132670,rs4128597,rs11196193,rs7087006,rs7085989,rs10885410,…
clump617	10	115359229	116184809	3	5	rs467173,rs466328,rs2782981,rs460718,rs10787515,rs462536,rs10787516,rs855715,rs7076938,rs180940,rs1801253,rs2773469,rs2782980,rs10885531,rs151597,rs2484294,rs4917676,rs2429511,rs2782982,rs740746,rs151599
clump963	10	121913859	122636429	2	2	rs532262496
clump458	10	122258966	123716011	2	3	rs10886893,rs2936870,rs17102287,rs11199633,rs4752472,rs10886901,rs7092747,rs7896567,rs3135724,rs2912778,rs1972858,rs1219643,rs10886903,rs11200014,rs1866518,rs10788161,rs1439466,rs12413088,rs10788167,rs10886788,rs2912781,rs3135718,rs1045170,rs4752474,rs10886793,rs11199641,rs4465316,rs2981578,rs10886895,rs10886887,rs4752571,rs4237533,rs3135715,rs11199635,rs2860197,rs7067719,rs1439467,rs2912775,rs29…
clump509	10	123766705	124864351	4	4	rs2421017,rs4752691,rs6585827,rs10887145,rs11200609,rs56029211,rs11200595,rs71486610,rs11200606,rs2292626,rs7072204,rs10749466,rs2421016,rs4311997,rs11200594,rs3850765,rs1045216,rs1004946,rs4612730,rs2901307,rs5013920,rs11200604,rs11200608,rs7088058,rs191290090,rs2421022,rs7084349,rs2421018,rs7084718,rs4146894,rs2421019,rs7902176,rs10887150,rs10788284,rs2421021
clump427	10	124858547	125581117	2	2	rs573418953
clump17	10	126333526	127056096	2	2	rs548907570
clump411	10	128610715	129333285	2	2	rs762573953
clump425	10	129325238	130047808	2	2	rs754472866
clump874	10	132234033	133419490	2	2	rs192233345,rs555593972,rs559216568,rs150630397
clump25	10	134668792	135391362	2	2	rs535980044
clump1208	11	974985	2595975	3	5	rs72853948,rs4075003,rs562434,rs587074,rs55840650,rs540710,rs620315,rs10743180,rs7121452,rs61867141,rs3781962,rs217718,rs4980386,rs7123312,rs525529,rs4980395,rs1033122,rs567602,rs907613,rs612652,rs11041476,rs74047621,rs588321,rs7123180,rs571122,rs28971510,rs11041676,rs1092608,rs576603,rs7121039,rs7481129,rs10734623,rs7123418,rs12575654,rs61868761,rs686389,rs11564709,rs6578999,rs4980389,rs6579000,…
clump414	11	4168790	4891360	2	2	rs568784052
clump404	11	6911007	7633577	2	2	rs140688261
clump707	11	7956097	9160793	3	3	rs4929928,rs7110529,rs11041950,rs7939731,rs11042025,rs7934396,rs7104646,rs10769922,rs9737312,rs935370,rs4495896,rs9300092,rs11042030,rs1900273,rs11042018,rs11041997,rs2044464,rs10769916,rs9737400,rs10840062,rs12576736,rs4256980,rs7949988,rs10840087,rs10128597,rs10769936,rs11041974,rs10743072,rs10840080,rs10769925,rs10840095,rs7120065,rs10444244,rs7949017,rs2044463,rs10769914,rs11042023,rs10840063…
clump858	11	9391456	10123559	3	3	rs360153,rs173396,rs9943599
clump645	11	9796491	10942939	3	3	rs10840378,rs7105045,rs56035322,rs756602778,rs2920152,rs2920150,rs57975523,rs59090117,rs73419149,rs1470260,rs59807815,rs7947059,rs4910113,rs56287081,rs55879783,rs4910112,rs1470259,rs117443264,rs9804478,rs59033026,rs67257108,rs1442739,rs2920151,rs61889814,rs17294292,rs4910116,rs1442740,rs17293593,rs4910114,rs56352102,rs7941511,rs55925664,rs111230791,rs7112413
clump661	11	11822490	12760690	2	2	rs145729735,rs531802602,rs528066196
clump620	11	12834302	13731698	3	4	rs7117317,rs1384028,rs11605776,rs4603287,rs10832019,rs1481892,rs12290622,rs55769038,rs1384026,rs11022743,rs11022752,rs34148132,rs1481877,rs4146386,rs4757141,rs11022735,rs7924734,rs7938308,rs11022742,rs9633835,rs10832006,rs1384030,rs1481880,rs11022725,rs11022768,rs11022765,rs4414197,rs900145,rs10832011,rs11022755,rs11022749,rs2219998,rs61882381,rs4757145,rs12805304,rs4757139,rs61882122,rs12295734,…
clump433	11	14042375	14764945	2	2	rs192346837
clump43	11	15012036	15734606	2	2	rs566360659
clump594	11	15894163	16734949	3	3	rs9971543,rs10832586,rs10832578,rs9971406,rs977508,rs962096,rs16932862,rs1156725,rs2164785,rs10741693,rs11023912,rs1829417,rs1837096,rs11023893,rs11023906,rs7952254,rs1589197,rs996954,rs1595373,rs10832571,rs10832585,rs11023909,rs12798980,rs7111718,rs10832582,rs1155685,rs1401455,rs1829419,rs2118363,rs16932899,rs2196636,rs12798653,rs7118275,rs977509,rs10766312,rs10766314,rs4628642,rs4757391,rs23519…
clump124	11	17688532	18411102	2	2	rs189662710
clump74	11	18340588	19063158	2	2	rs181833443
clump158	11	21055354	21777924	3	3	rs753515902
clump224	11	23052124	23774694	2	2	rs567724240
clump596	11	27113510	28091841	3	4	rs11030024,rs36029218,rs11030012,rs2049045,rs34642299,rs2352800,rs925947,rs7483762,rs4923466,rs4923457,rs4923460,rs12790234,rs71480157,rs4923461,rs1829469,rs11030104,rs4923464,rs35038967,rs7103411,rs11823126,rs11030100,rs10767654,rs6484320,rs12801337,rs16917237,rs16917204,rs11030014,rs4923463,rs34379767,rs879048,rs11030099,rs12575096,rs11030084,rs988748,rs112806008,rs4074134,rs6484307,rs11030029,…
clump334	11	28468597	29191167	3	3	rs1517572
clump607	11	29865071	30754645	2	4	rs4071563,rs4071559,rs11031005,rs11031040,rs4071558,rs12271300,rs3858429,rs11031006,rs640245,rs6484479,rs11031047,rs12271187,rs7929660,rs10835649,rs75525300,rs12278989,rs12363824,rs7947350
clump534	11	31966779	32771287	2	2	rs61889189,rs10767933,rs7106353,rs6484574,rs7105538,rs10835885,rs11031714,rs11031729,rs58736369,rs12285041,rs12282630,rs6484573,rs742996,rs61889170,rs11031733,rs7928458,rs11031704,rs1022625,rs61889172,rs2003731,rs6484575,rs12280757,rs3858437,rs742994,rs10835887,rs5030320,rs11031748,rs6484576,rs7122775,rs7105549,rs10835883,rs10835893,rs10835889,rs742995,rs11031752,rs11031728,rs60923278,rs2057178,r…
clump618	11	34602842	35743192	2	2	rs10836361,rs10836362,rs11033054,rs1570215,rs10488816,rs11033053,rs7927975,rs4756203,rs3794102,rs3794094,rs4756220,rs4756207,rs9633870,rs3847620,rs10768121,rs11033064,rs4756219,rs11524863,rs4582949,rs10836366,rs736374,rs7105690,rs11033058,rs4756206,rs3794101,rs3088168,rs55834429,rs11033063,rs10488817,rs4756205,rs7121587,rs932633,rs12361171,rs12420201,rs10742339,rs4756210,rs3794086,rs3794090,rs711…
clump235	11	36622364	37344934	2	2	rs193042966
clump946	11	39119589	39886114	2	2	rs193261786,rs193013936
clump976	11	42479229	43299035	2	2	rs142497523,rs190659578
clump914	11	43238506	44083466	3	4	rs1023956,rs11037564,rs2625390,rs2679053,rs4755720,rs7118770,rs2679059,rs2625389,rs2625387,rs1023955
clump154	11	44111620	44834190	2	2	rs573266736
clump1023	11	45493118	46472451	2	2	rs193003139,rs565537625
clump457	11	45971301	47582063	3	4	rs4494268,rs57704144,rs4752968,rs149903077,rs3136460,rs11602036,rs4453193,rs11604876,rs11039024,rs113362246,rs2867219,rs4752965,rs3136499,rs1799867,rs898604,rs191945075,rs2306036,rs2290883,rs112181005,rs2306028,rs4752947,rs11606992,rs79920646,rs1809293,rs146399108,rs141481090,rs58561056,rs10838628,rs75186174,rs4752936,rs4469848,rs58389391,rs3136441,rs180791454,rs147283716,rs60258676,rs4576779,rs1…
clump487	11	46884104	48203147	4	8	rs57436966,rs4752860,rs11039182,rs74948330,rs12787646,rs10769267,rs12287076,rs7102205,rs2301216,rs1542321,rs11822402,rs10838773,rs7947450,rs2869534,rs11039389,rs7932703,rs4752865,rs7945911,rs4647754,rs10501321,rs1474056,rs6485775,rs11039195,rs9919526,rs3781620,rs11605672,rs4992357,rs10838738,rs10838754,rs12224672,rs11821860,rs74335517,rs10838709,rs901746,rs7116299,rs12799623,rs7126378,rs7939420,r…
clump568	11	47481848	48980741	4	6	rs7941399,rs10838920,rs7937670,rs7949985,rs11039855,rs7118226,rs12281474,rs4597030,rs2625344,rs4351844,rs7111404,rs7118747,rs7123704,rs11039848,rs75129833,rs1483988,rs11039683,rs2270993,rs147504968,rs6485808,rs7948129,rs1503188,rs11039770,rs7929725,rs4752801,rs7123952,rs7122182,rs10769316,rs667278,rs10838811,rs10838812,rs613380,rs7949395,rs11039433,rs6485794,rs11039666,rs10838882,rs7115175,rs1076…
clump590	11	48261091	49514457	3	4	rs76882342,rs9667596,rs77453863,rs7113308,rs4441015,rs12277669,rs4094474,rs2865684,rs59777067,rs7125913,rs10839057,rs7929225,rs60764175,rs11040028,rs1963630,rs11040101,rs10128536,rs4459309,rs11530364,rs10839006,rs10769548,rs200379588,rs2174703,rs28435129,rs7294171,rs111867175,rs7131020,rs11040017,rs7926701,rs11499925,rs2865909,rs6485908,rs7108164,rs11530232,rs12293923,rs11039883,rs147852028,rs124…
clump1213	11	57043494	58316322	3	4	rs7949841,rs708228,rs12807250,rs78587207,rs11607056,rs11570190,rs3781885,rs181607210,rs4827,rs1647405,rs10750866,rs11229130,rs185384202,rs2847308,rs11606396,rs682503,rs9420,rs527528,rs71484468,rs2926656,rs7117205,rs7938083,rs17455520,rs77993055,rs11604333,rs11229113,rs11601320,rs731384,rs186611627,rs12146541,rs7116341,rs576859,rs11229148,rs10896647,rs7117878,rs6591434,rs12804972,rs11229131,rs7121…
clump804	11	58652258	59959120	2	2	rs533075194,rs767251928,rs759464028,rs188171919,rs771716462
clump34	11	59878108	60600678	2	2	rs578037736
clump813	11	60911280	61985466	5	5	rs11230728,rs174577,rs174572,rs174549,rs174529,rs174544,rs174550,rs174553,rs174581,rs11230729,rs174560,rs2727271,rs174592,rs174561,rs2072113,rs174538,rs174536,rs174554,rs751985,rs174541,rs28456,rs174533,rs174545,rs4564341,rs174573,rs174583,rs1535,rs4246215,rs174564,rs174562,rs99780,rs174537,rs97384,rs174584,rs174574,rs174568,rs10897165,rs174546,rs174530,rs102275,rs174547,rs7125196,rs174565,rs1745…
clump9	11	62682870	63405440	2	2	rs184125565
clump567	11	63793696	64848304	2	2	rs12363578,rs10897519,rs519090,rs7929308,rs117077075,rs11606370,rs11231824,rs9734313,rs2277312,rs11231838,rs500531,rs12362644,rs471618,rs56317934,rs10792445,rs530252,rs2022051,rs10792441,rs7929296,rs7946271,rs11231822,rs7943154,rs1212146,rs2959654,rs11231845,rs2360872,rs7937990,rs80841,rs555456,rs17300741,rs2164495,rs490192,rs2277311,rs57827982,rs475642,rs6591859,rs7929627,rs12808503,rs11602903,r…
clump1211	11	64870396	66587809	3	5	rs10896006,rs71457704,rs947791,rs11227201,rs642803,rs1783541,rs11227198,rs34877911,rs56223081,rs10896012,rs11227202,rs479844,rs12294910,rs12360896,rs17146964,rs10791824,rs11227199,rs12269965,rs7128776,rs11227200,rs11227196,rs10896009,rs112253806,rs11227197,rs10896008,rs7931615,rs10896007,rs11227205,rs644740,rs71457724,rs10896010,rs58621819,rs34527830,rs2306363,rs3200401,rs35826299,rs11227206,rs28…
clump454	11	66015750	67546010	4	4	rs56088284,rs12796984,rs34695471,rs34419890,rs7952436,rs34469991,rs12785905,rs61734601,rs71457764,rs12792358,rs12785906,rs71457747,rs12790261,rs7119588,rs35826789,rs34560402,rs76335321,rs35099456
clump1209	11	67327636	68813258	4	5	rs923346,rs11228262,rs79262430,rs10047482,rs7116994,rs7926413,rs7925275,rs60212556,rs7932726,rs2513294,rs7102019,rs10896347,rs10896342,rs7120557,rs3867143,rs7106339,rs10791981,rs67446678,rs72932397,rs143228039,rs10791987,rs2236708,rs23691,rs2513305,rs7106259,rs11228269,rs7927592,rs144998346,rs7102451,rs2510379,rs10896330,rs2472415,rs948315,rs599083,rs4988291,rs3781586,rs7935347,rs2156464,rs711631…
clump784	11	68620074	69740446	3	3	rs72927567,rs624797,rs12275055,rs17136641,rs661204,rs554219,rs612611,rs537626,rs75915166,rs72927565,rs625668,rs1485995,rs615029,rs657686,rs75296154,rs614367,rs78540526
clump306	11	69633988	70356558	2	2	rs74886582
clump150	11	70309327	71031897	2	2	rs185314130
clump981	11	72550846	73277020	2	2	rs754920932,rs749579819
clump118	11	73168134	73890704	2	2	rs538139647
clump429	11	74076397	74798967	2	2	rs190338930
clump1194	11	75278473	76731472	4	8	rs867248,rs10160518,rs55646091,rs1320644,rs12221507,rs11236795,rs11236740,rs141420268,rs4494327,rs2155226,rs2155219,rs72934321,rs143791436,rs12225661,rs10899234,rs2508738,rs2251075,rs12223637,rs61894547,rs2508751,rs4459334,rs11236746,rs1939469,rs3758715,rs61892776,rs11236747,rs4945087,rs10899232,rs146738303,rs59382353,rs35238963,rs11236766,rs2508749,rs2508746,rs114480026,rs61696910,rs56286820,rs7…
clump172	11	77102593	77825163	2	2	rs553269512
clump200	11	77823036	78545606	2	2	rs148642433
clump1203	11	78392654	79712891	2	2	rs188574497,rs556927434,rs557446852
clump416	11	84538757	85261327	2	2	rs143847808
clump952	11	85126675	85982413	2	2	rs567286748,rs138561717
clump496	11	86464430	87918449	2	2	rs756502354,rs560574537,rs573690736,rs138130893,rs141245017,rs751642534,rs140697644,rs761602642
clump893	11	88639841	89794122	3	4	rs34993346,rs10830253,rs7950615,rs1126809,rs7101897,rs1954772,rs1847134,rs11018578,rs3829229,rs12363772,rs1847142,rs4121403,rs3900053,rs1847140,rs190608986,rs4087499
clump333	11	92447445	93170015	2	2	rs543590661
clump673	11	94937543	95682093	2	2	rs7933222,rs12575636,rs4409785,rs11021232
clump421	11	95655586	96378156	2	2	rs544223016
clump632	11	100078916	101053851	3	4	rs4754691,rs492237,rs4495864,rs2055449,rs7350545,rs11224337,rs1587647,rs604723,rs71476642,rs10791423,rs4754698,rs658072,rs11224372,rs6590810,rs12286062,rs639494,rs2055450,rs10895009,rs10895003,rs633185,rs2298609,rs7103397,rs1216580,rs4753981,rs1532710,rs7928576,rs679014,rs12269905,rs7928871,rs10895005,rs4754693,rs55657437,rs6590817,rs2455569,rs1604519,rs6590811,rs2134301,rs7952055,rs10894996,rs12…
clump326	11	103528777	104251347	2	2	rs192906820
clump1008	11	105079370	105860130	2	2	rs186069118,rs534296443,rs569969355
clump419	11	106001811	106724381	2	2	rs183340924
clump787	11	106695905	107682441	3	3	rs10789590,rs12807950,rs7117780,rs4347355,rs7949240,rs4754196,rs10789588,rs4753788,rs7931436,rs11608075,rs1490938,rs1388168,rs11212104,rs568546,rs7129056,rs12224337,rs7109416,rs1907400,rs7951348,rs4754195,rs7925132
clump987	11	107787922	108718422	3	3	rs74911261,rs141379009,rs149934734
clump936	11	109063087	110165287	2	2	rs186831284,rs185479073,rs186013762,rs185880117,rs181841779,rs552153790,rs190531531
clump1113	11	109750886	110473456	2	2	rs186111163
clump516	11	111070876	112008369	3	4	rs7121011,rs11213968,rs4534611,rs4936662,rs10789843,rs4936691,rs516263,rs11213940,rs1784775,rs11608122,rs491937,rs1789360,rs1784776,rs10502147,rs3017767,rs513425,rs1944119,rs7128353,rs1784788,rs577044,rs493810,rs4382943,rs11213962,rs1940529,rs11828343,rs493865,rs542831,rs11213970,rs489783,rs11601674,rs688354,rs7926485,rs527078,rs4459340,rs479667,rs11213980,rs571462,rs12366001,rs567859,rs11213969,…
clump460	11	112469241	113791771	2	3	rs11214469,rs4630328,rs754672,rs3802850,rs4373974,rs10750019,rs2734838,rs6589381,rs10789929,rs1940713,rs10891481,rs7131681,rs720023,rs2514218,rs7926312,rs4245154,rs7945073,rs12364051,rs4337071,rs7111153,rs9919620,rs2734831,rs2155463,rs1800498,rs10891539,rs7110863,rs2587548,rs4534613,rs1940714,rs11608185,rs12808482,rs1940733,rs11214436,rs35738585,rs11214608,rs1940699,rs1940725,rs7929453,rs61902787…
clump285	11	115514974	116237544	3	3	rs571800277
clump655	11	116221732	117352136	4	5	rs180327,rs57641217,rs7930786,rs12286037,rs10466533,rs56225305,rs57200947,rs5072,rs6589565,rs10750096,rs9667814,rs61905116,rs6589563,rs56224630,rs12279373,rs60583202,rs7480302,rs6589564,rs28927680,rs11823543,rs12285095,rs61905088,rs1558861,rs3825041,rs2160669,rs613808,rs3135506,rs56143464,rs2075290,rs1974718,rs12274192,rs7118999,rs1558860,rs12279180,rs964184,rs2266788,rs61372904,rs57232565,rs3512…
clump336	11	118226062	118948632	3	3	rs603486
clump191	11	119061846	119784416	2	2	rs544241272
clump100	11	121443574	122166144	2	2	rs148587192
clump760	11	122442848	123212848	3	3	rs4293127,rs6589961,rs930983,rs7115852,rs7119533,rs7115679,rs7937474,rs1057704,rs7115813,rs1461503,rs7110039,rs7119398,rs4293126,rs7102462,rs1870761,rs7107502,rs11218912,rs56343087,rs7123283,rs7114175,rs7126962,rs7113019,rs7124683,rs7107012,rs930982,rs7110373,rs7115651,rs11605693,rs3816621,rs3751047
clump156	11	126697313	127419883	2	2	rs190456791
clump974	11	128014928	129130223	2	2	rs2846700,rs780458341,rs11221500,rs11221502
clump690	11	129494124	130222761	2	2	rs75167235,rs57424638,rs57001227,rs55739823,rs61167380
clump1117	11	132892404	133766656	2	2	rs184511179,rs78142425
clump90	11	134253944	134976514	2	2	rs182744128
clump67	12	219487	942057	3	3	rs12811171
clump611	12	1697380	2549994	2	2	rs2238017,rs4765661,rs4765660,rs375502890,rs10848608,rs11062103,rs116094704,rs77248202,rs114182015,rs148127306,rs16928962,rs7297171,rs4765663,rs150729891,rs4765662,rs2238018,rs75632218,rs7298013,rs143498178,rs4765884,rs764818184,rs7136061,rs12830118,rs765399855,rs11062107,rs75215228,rs776302660,rs753753611,rs116188938,rs12232008,rs7314860,rs61907753,rs4765885,rs2283274,rs12823632,rs7305765,rs1106…
clump162	12	2692827	3415397	2	2	rs189646710
clump817	12	3967236	4746129	4	7	rs117233107,rs76895963,rs143750586
clump1059	12	5417330	6163368	2	2	rs184263176,rs139928800
clump383	12	6421834	7144404	4	4	rs551446211
clump483	12	9440097	10300552	2	2	rs7968401,rs7313927,rs1029993,rs34383380,rs2401390,rs10772073,rs10844706,rs2268146,rs11052372,rs11052423,rs1029990,rs917911,rs2894,rs7488011,rs10844682,rs10772132,rs7296241,rs10772072,rs1540356,rs61163981,rs10844673,rs61915472,rs9332411,rs4763839,rs2071647,rs61915473,rs1560011,rs10492165,rs10844630,rs12423545,rs10844632,rs2110451,rs10772046,rs12427310,rs10844610,rs10844503,rs10844620,rs7974396,rs…
clump168	12	14604880	15327450	3	3	rs7963212
clump450	12	19792981	20574885	3	3	rs10770608,rs7980003,rs7960456,rs2417820,rs7980996,rs4762921,rs10770597,rs10841433,rs10219487,rs10770601,rs10505842,rs7980458,rs10770595,rs4762913,rs7973599,rs2417817,rs7972957,rs3752728,rs12367552,rs7965640,rs11044985,rs2417823,rs10770600,rs10770598,rs7952935,rs10841431,rs11044981,rs12829468,rs7973748,rs2728614,rs4762915,rs3983568,rs2417824,rs10505843,rs4409914,rs12231460,rs10770605,rs4344568,rs…
clump28	12	22596989	23319559	2	2	rs139411145
clump205	12	23503738	24226308	2	2	rs528429798
clump662	12	24324966	25485156	2	2	rs10771097,rs7973464,rs144264411,rs573067987,rs4457842,rs17287293,rs12580418,rs1352279,rs11047489,rs11047509,rs11047559,rs11047519,rs34219605,rs12582897,rs11047543,rs12581357,rs11047539,rs10842383,rs12311778,rs1126279,rs11047501,rs963034,rs12311920,rs11611372,rs4963776,rs12831008,rs9888392,rs370381666,rs1487651,rs12829213,rs4963778,rs1487658,rs10842372,rs11047560,rs137913153,rs11610461,rs11123543…
clump1112	12	25072596	25795166	2	2	rs185253191
clump1118	12	26799402	27525978	2	2	rs555147645,rs534118103
clump899	12	27620973	28366959	2	2	rs183196295,rs182730705
clump863	12	27928439	28995384	2	3	rs139868252,rs7305790,rs192538786
clump353	12	29283005	30005575	2	2	rs552234149
clump381	12	31576699	32299269	3	3	rs189260099
clump1157	12	32436176	33256311	2	2	rs567853773,rs552220375
clump512	12	33084880	34525822	2	3	rs12307606,rs4323992,rs1873011,rs1905240,rs117886792,rs11052924,rs12301124,rs2389276,rs861526,rs10844698,rs1817500,rs7308214,rs1384860,rs1525904,rs3912551,rs860950,rs11052939,rs10844730,rs10844684,rs10844646,rs814677,rs10743837,rs1843733,rs1849160,rs11052619,rs815046,rs3862406,rs815047,rs11052736,rs10844725,rs814663,rs17634790,rs10844728,rs10844690,rs17637821,rs61931692,rs2171533,rs11052731,rs113…
clump1225	12	33808590	35217489	3	3	rs4476006,rs6488206,rs11053125,rs10772149,rs10772143,rs11053131,rs11833948,rs1197569,rs11053071,rs6488209,rs2203086,rs10844831,rs1687002,rs4270002,rs7314457,rs7315233,rs1687003,rs11053149,rs10743842,rs9706318,rs451940,rs11053063,rs12829410,rs11053093,rs3903201,rs145620126,rs304313,rs592857,rs12372721,rs866515,rs11053066,rs188588,rs7963318,rs2137069,rs11526064,rs304319,rs10844828,rs4385974,rs10844…
clump849	12	37790881	38731395	3	3	rs10880321,rs11176531,rs11495614,rs11176823
clump389	12	40367345	41089915	2	2	rs144319082
clump76	12	43028809	43751379	2	2	rs549780787
clump911	12	47616868	48570450	2	3	rs55726902,rs530612832,rs11168250,rs56389811,rs149851635,rs11168244,rs73107980
clump904	12	48807513	49746964	3	3	rs10875906,rs79626908,rs117962372,rs3730071
clump1159	12	49655786	50378356	2	2	rs573010644
clump1198	12	50141797	51581658	4.5	5	rs836180,rs10876087,rs61926227,rs12426261,rs1129406,rs11169571,rs1862043,rs61927826,rs76919525,rs11169294,rs7133974,rs7297421,rs34863430,rs11169572,rs11169570,rs7308356,rs11169562,rs61926301,rs35549836,rs4883482,rs11169567,rs12824125,rs10876092,rs11169563,rs8181679,rs35998534,rs61926335,rs11169300,rs7302981,rs10219559,rs7967844,rs10876098,rs12815871,rs10783387,rs7967954,rs4459386,rs34573394,rs346…
clump311	12	55051657	55774227	2	2	rs139497991
clump675	12	56003036	56869694	9	9	rs773114,rs2640564,rs2271189,rs1873914,rs705699,rs705700,rs61937248,rs3759094,rs2292239,rs10876864,rs10876870,rs61937249,rs10876866,rs10876869,rs1702877,rs7302200,rs34415530,rs11171731,rs773125,rs2069408,rs7971751,rs11171733,rs2292238,rs705708,rs705698,rs1701704,rs1081975,rs61937247,rs773116,rs10783779,rs61938963,rs705696,rs61938962,rs772920,rs773108,rs798829,rs11171710,rs705702,rs4759228,rs73127…
clump1215	12	56944939	58205334	3	10	rs3741578,rs73120411,rs3122929,rs4759044,rs11613352,rs901069,rs58801386,rs12313762,rs10876963,rs4759276,rs3001427,rs1872436,rs7971133,rs79395356,rs1813812,rs3001425,rs7314262,rs12312693,rs167769,rs58009868,rs56205943,rs11172114,rs4759277,rs2122982,rs3741414,rs3001426,rs12298170,rs7958413,rs540730,rs11172086,rs1466535,rs11524050,rs61939617,rs4760254,rs7484541,rs35616842,rs7968719,rs863459,rs179998…
clump1054	12	64256841	65241658	2	2	rs574766396,rs185311047,rs753512365
clump1224	12	65398600	66751253	4	5	rs61921611,rs4762110,rs10878312,rs67713763,rs7308104,rs7971777,rs12298541,rs4762106,rs10878346,rs10784478,rs10459262,rs10878349,rs1585897,rs10784477,rs12424216,rs7975095,rs12426889,rs12424086,rs4536280,rs1979440,rs1038196,rs35083527,rs4483641,rs1156095,rs4257020,rs7970350,rs11175967,rs922626,rs4556591,rs10748027,rs2254518,rs10878351,rs58464950,rs1480474,rs867633,rs1871674,rs7487625,rs1480469,rs12…
clump7	12	67874843	68597413	2	2	rs191220905
clump216	12	70266236	70988806	2	2	rs187885186
clump228	12	71337949	72060519	2	2	rs754501742
clump39	12	72822248	73544818	3	3	rs760676819
clump18	12	76174470	76897040	2	2	rs564382381
clump1111	12	78776824	79499394	2	2	rs552136528
clump770	12	79222933	80437966	3	3	rs6539284,rs7963801,rs1918202,rs535740078,rs6539344,rs1245829
clump822	12	80112189	80932851	2	2	rs566784845,rs780115616,rs148217513
clump1141	12	87052838	87873711	2	2	rs189402850,rs570597623,rs148210553
clump1210	12	89580264	90929017	3	4	rs7488974,rs11105458,rs111337717,rs11105328,rs2408046,rs1358350,rs11105353,rs11105376,rs12229946,rs4408360,rs7961385,rs11105382,rs17249754,rs11105519,rs7136259,rs4842679,rs11105375,rs1590008,rs12230074,rs111478946,rs11105442,rs7963922,rs10858914,rs11105476,rs56391951,rs10858966,rs939329,rs7975788,rs1319856,rs11105498,rs10858917,rs12371292,rs11105379,rs12579052,rs1438987,rs2070759,rs7968803,rs5748…
clump1076	12	93734342	94458611	2	2	rs572874567,rs548724174
clump1104	12	95130849	95866386	2	2	rs528010919,rs185898132
clump984	12	96529181	97618181	2	2	rs192916092,rs183046289,rs188395443,rs183817718
clump1121	12	97368315	98090885	2	2	rs552144582
clump1072	12	98013845	98752785	2	2	rs139659038,rs761778751
clump1115	12	99020023	99761414	2	2	rs191129683,rs186303259
clump179	12	102167391	102889961	2	2	rs527698820
clump407	12	102709801	103432371	4	4	rs833718
clump1049	12	103531656	104463348	2	2	rs557864767,rs12582330
clump724	12	109995790	111002786	2	2	rs565041653,rs563299770,rs552549510,rs562307657
clump677	12	110542095	111907450	3	6	rs7957741,rs139978236,rs12425190,rs4766438,rs11065781,rs11065785,rs7961663,rs2106406,rs7957842,rs886125,rs12425324,rs7978821,rs4509829,rs12307294,rs4766526,rs4540879,rs2106407,rs4766439,rs10849920,rs6489834,rs993966,rs12828640,rs991817,rs12818548,rs545029126,rs6489835,rs4766525,rs2157873,rs1056618,rs4766440,rs11838131,rs531712145,rs3919447,rs4766519,rs876312,rs2007018,rs10849925,rs4766443,rs21064…
clump1179	12	111238849	112952971	4	17	rs593226,rs7969686,rs11066079,rs4766897,rs630616,rs2158030,rs10774649,rs7975437,rs7137270,rs61547643,rs7306804,rs668774,rs3847952,rs7135514,rs76741465,rs610769,rs12306584,rs7312913,rs12579298,rs7300252,rs848129,rs12302040,rs616513,rs4767293,rs616668,rs2879559,rs10774632,rs7137772,rs10744773,rs7398796,rs10849985,rs56884502,rs35704336,rs632650,rs12582964,rs11066077,rs848132,rs112796910,rs7973104,rs…
clump657	12	112249429	113580153	3	13	rs11066309,rs1011966,rs7956202,rs2384049,rs7311681,rs7313341,rs10850071,rs7953150,rs886349,rs11066322,rs7979545,rs739744,rs12580178,rs3803062,rs11066320,rs4767002,rs4767003,rs11066301,rs11609666,rs7978523,rs1024467,rs4767001,rs4767005,rs1005902,rs7300285,rs10850036,rs2891403,rs10744782,rs7315519,rs741334,rs11066353,rs73209633,rs2189272,rs739742,rs2189271,rs10850076,rs10744781,rs7295628,rs11066284…
clump278	12	114476064	115198634	2	2	rs77357563
clump780	12	115175566	116280241	4	4	rs35432,rs35444,rs541693678,rs10850437,rs10774792,rs35436,rs11067613,rs35427,rs35443,rs35429,rs35441,rs192267
clump341	12	119560261	120282831	2	2	rs570516864
clump1114	12	120158427	121010887	2	3	rs562747140,rs551380160,rs180723672
clump35	12	121025685	121748255	2	2	rs557658237
clump551	12	122133524	123471650	5	5	rs4758691,rs61952902,rs73217796,rs7955571,rs28591322,rs28461580,rs146055085,rs36157560,rs7305669,rs28683032,rs36189777,rs28626850,rs145378846,rs7972875,rs11835818,rs6489238,rs1047796,rs7485447,rs11609875,rs7955575,rs28401575,rs34532891,rs28421373,rs11061156,rs7137722,rs143679453,rs28652632,rs28430881,rs11059675,rs11057654,rs28569273,rs28548845,rs147802020,rs146154021,rs4758687,rs36165342,rs286054…
clump525	12	123089480	124274718	4	5	rs12824957,rs4930718,rs9795522,rs1716183,rs1790123,rs4759409,rs2049114,rs1716175,rs1727306,rs67624109,rs1463877,rs1716171,rs28583837,rs941306,rs10772997,rs12304248,rs1790087,rs1727322,rs3018099,rs12298826,rs1727325,rs7953929,rs10846487,rs7299943,rs11057270,rs28706696,rs12322888,rs2682426,rs1727318,rs2695481,rs883263,rs1969354,rs1727316,rs655293,rs11057206,rs10734901,rs1790125,rs1727319,rs1618679,…
clump132	12	124741330	125463900	2	2	rs184063287
clump400	12	125933502	126656072	3	3	rs568653485
clump233	12	131167473	131890043	2	2	rs548356637
clump1022	12	132479605	133463617	2	2	rs201533476,rs145273205
clump97	13	20283058	21005628	2	2	rs187118455
clump927	13	21932777	22660208	3	4	rs509012,rs9552473,rs620124,rs606950,rs483071,rs682709,rs682681
clump1057	13	22581391	23388593	2	2	rs562470362,rs564746374
clump391	13	23208206	23930776	2	2	rs570465895
clump1206	13	23745651	25149482	2	2	rs7329958,rs7327336,rs7321973,rs7322284,rs1923907,rs4770626,rs9507278,rs17364832,rs7322486,rs74038783,rs4770627,rs9511151,rs9507279,rs7325917,rs9507286,rs7333647,rs7336646,rs9507285,rs79099781,rs7323885,rs9507287,rs7320781,rs9553220,rs9511147,rs7323478,rs9553219,rs1475199,rs9511154,rs7327883,rs7327979,rs7338824,rs7327973,rs74663373,rs17462267,rs9670766,rs112181291,rs7320827,rs7326088,rs4770629,rs…
clump217	13	28242722	28965292	2	2	rs76428106
clump348	13	29118947	29841517	2	2	rs746900482
clump996	13	31651992	32393831	2	2	rs185333125,rs534487217
clump406	13	33342745	34065315	2	2	rs145202504
clump164	13	37528746	38251316	2	2	rs183117411
clump82	13	38604574	39327144	2	2	rs183220553
clump1143	13	40405064	41127947	3	3	rs6563808,rs9549099
clump701	13	42590164	43698572	2	4	rs9594738,rs9525619,rs9533104,rs9533099,rs2062305,rs57797668,rs2093816,rs55868328,rs9594768,rs12428878,rs7327904,rs34335227,rs1886211,rs7983721,rs9594759,rs1830790,rs12430303,rs7985225,rs9594766,rs9566973,rs34001253,rs67190063,rs9533108,rs11147871,rs7333517,rs12428853,rs7331068,rs9533095,rs9533100,rs7334307,rs73180037,rs7322806,rs7490225,rs9533109,rs9533110,rs768625,rs9533122,rs7322309,rs9525629,…
clump110	13	47299679	48022249	2	2	rs74074813
clump428	13	48978961	49701531	2	2	rs553192898
clump517	13	50287202	51615997	4	5	rs1411069,rs71436235,rs79218432,rs201801,rs2687950,rs2812217,rs7991818,rs3118909,rs1262780,rs806319,rs2066575,rs3116604,rs476990,rs2740518,rs3116616,rs2580184,rs1626445,rs2066587,rs1262772,rs149889,rs806296,rs1262776,rs3118915,rs3118914,rs3116613,rs2242482,rs2066644,rs1975371,rs149340,rs1965800,rs1359613,rs495838,rs3116600,rs1239675,rs806322,rs2812216,rs1327646,rs3118918,rs1752106,rs2765762,rs806…
clump591	13	53533321	54351260	3	3	rs1156006,rs2197304,rs2408858,rs9536394,rs7987501,rs9536395,rs9536407,rs1373276,rs1443914,rs4886394,rs7326433,rs1961773,rs9527067,rs1342675,rs2053608,rs11618497,rs9536401,rs1373281,rs7982506,rs1373271,rs7335163,rs8002970,rs6561719,rs2053609,rs7330312,rs9527066,rs1530399,rs1373278,rs7327939,rs2898034,rs7983853,rs9536406,rs7985119,rs8002661,rs1443905,rs2197303,rs1822565,rs8001044,rs9316613,rs798554…
clump144	13	57097880	57820450	2	2	rs549334621
clump909	13	58502406	59786781	2	2	rs185582552,rs563366745,rs564354623,rs537136167,rs567553456,rs369463483,rs184960456
clump917	13	64340317	65092411	2	2	rs530058459,rs552861163
clump819	13	65712528	66467638	2	2	rs552201303,rs552310275,rs545861761
clump138	13	66554680	67277250	2	2	rs569423126
clump271	13	70540997	71263567	2	2	rs566870377
clump361	13	71190408	71912978	2	2	rs117314953
clump962	13	75599183	76756729	2	2	rs73221949,rs547502825,rs73223960,rs548614000,rs145591276
clump704	13	80386416	81122074	3	3	rs500443,rs565696,rs683275,rs502027,rs522317,rs1215643,rs683794,rs621674,rs664060,rs679805,rs9574587,rs649698
clump262	13	81300366	82022936	2	2	rs185880739
clump136	13	82102100	82824670	2	2	rs186215886
clump240	13	83961162	84683732	2	2	rs182226677
clump1045	13	97966075	98715886	2	2	rs138316667,rs139596383
clump1191	13	99174930	100473807	3	3	rs4772197,rs17655647,rs2181502,rs9300542,rs9517715,rs6491469,rs2096382,rs2296911,rs2004113,rs7993146,rs1923895,rs7338177,rs7999348,rs7339203,rs9300546,rs9517483,rs1927565,rs4421856,rs7338726,rs9513584,rs912683,rs34209917,rs9517644,rs9517651,rs7997044,rs9284183,rs2892933,rs9554571,rs912131,rs34925730,rs9517711,rs61970284,rs7982347,rs4771332,rs7333055,rs7339230,rs9517484,rs2149261,rs7139522,rs20153…
clump366	13	101130356	101852926	2	2	rs182388852
clump791	13	102789828	103647369	2	2	rs570522783,rs61965650,rs543154417,rs543492117
clump1094	13	105682670	106407397	2	2	rs76594432,rs60205315,rs74337772
clump1041	13	107510480	108290265	2	2	rs186365923,rs188332850,rs185333728
clump790	13	108289295	109459555	2	2	rs191513635,rs193207123,rs148782693,rs138626460
clump879	13	109384461	110278239	2	2	rs567442499,rs370745101,rs779466732
clump357	13	110456817	111179387	3	3	rs11617955
clump237	14	20562446	21285016	2	2	rs2307485
clump689	14	21171943	21950064	3	5	rs12895726,rs3827913,rs745696,rs1952151,rs10400725,rs45515493,rs2319626,rs3827910,rs7140850,rs11622309,rs4982404,rs1958395,rs12432623,rs12434837,rs45486304,rs2319625,rs3827911,rs12889267,rs4982410,rs1243473,rs1952512,rs12885295,rs8019890,rs12885183,rs66995536,rs943991,rs36100359,rs2319627
clump331	14	22877325	23599895	2	2	rs185035363
clump459	14	23393295	24344614	2	5	rs2277475,rs376439,rs8020843,rs433673,rs727926,rs3729825,rs735711,rs10149522,rs2284651,rs7140721,rs4048658,rs178638,rs2331979,rs7148564,rs17091434,rs2236260,rs8004990,rs1951154,rs4982748,rs12147570,rs3729828,rs434273,rs12894524,rs3729829,rs3729830,rs223116,rs3729833,rs8015512,rs439735,rs388914,rs4982763,rs11624298,rs10131725,rs440466,rs403739,rs8022522,rs4982761,rs7148253,rs8019322,rs2277474,rs28…
clump365	14	24878952	25601522	2	2	rs143333492
clump283	14	27757903	28480473	2	2	rs193149446
clump1015	14	29270817	30042423	3	3	rs9788550,rs181777175,rs8014105
clump251	14	30324967	31047537	2	2	rs573685359
clump753	14	32931458	33666784	3	4	rs12894779,rs12433255,rs2239647,rs12896446,rs1051695,rs7146265,rs11623135,rs17522122,rs12879159,rs11623122,rs12885124,rs12894833,rs7145828,rs11156769,rs12882859,rs2143975,rs2300861,rs12885467,rs12883788
clump443	14	33936267	34658837	2	2	rs558288716
clump985	14	36030542	37207904	2	2	rs541895424,rs575481405
clump955	14	39100742	40157516	2	2	rs138830596,rs79743784
clump104	14	40404084	41126654	2	2	rs192913929
clump781	14	45510078	46618429	2	2	rs564362478,rs545366982,rs546312784
clump793	14	48171363	49186088	2	2	rs58139394,rs578041110
clump861	14	50294072	51250077	3	4	rs185799522,rs72681869
clump4	14	51968412	52690982	2	2	rs749921707
clump148	14	56581703	57304273	2	2	rs138351092
clump319	14	58281106	59003676	2	2	rs183502517
clump485	14	60430818	61571242	4	6	rs7155448,rs1272131,rs2093210,rs1269027,rs1254299,rs35052065,rs1254284,rs986418,rs1268618,rs1254330,rs34935520,rs1254277,rs1033732,rs1254278,rs1254282,rs753736248,rs1268617,rs12587005,rs4442732,rs1254331,rs1254266,rs1262172,rs12587483,rs35138621,rs2208402,rs1254321,rs1313238,rs61991551,rs1313240,rs1254258,rs1313244,rs1254293,rs1314620,rs1271527,rs1254276,rs1885095,rs1254290,rs7152532,rs12588784,r…
clump960	14	61276482	61999052	2	2	rs377662998
clump843	14	62655410	63633317	2	2	rs10147799,rs10141461,rs186340055,rs73271121,rs10149875,rs147739451,rs28754390,rs28491761,rs8012960,rs187869461,rs73271125
clump141	14	66232421	66954991	2	2	rs571795684
clump859	14	67753803	68498942	2	2	rs777077650,rs756166885
clump650	14	68366221	69510428	3	3	rs12892777,rs1028577,rs1956529,rs7155473,rs12881502,rs7148882,rs1957569,rs12878627,rs2208397,rs7158493,rs12878858,rs2064912,rs1956528,rs7140939,rs12885750,rs2104047,rs11627646,rs11628954,rs12890124,rs11158729,rs11628825,rs2145423,rs7147852,rs7146850,rs1956526,rs1108590,rs12880842,rs11158728,rs12886238,rs2064911,rs911254,rs144744577,rs8017304,rs3784108,rs3825730,rs3784104,rs10141370,rs7148416,rs11…
clump1068	14	72465261	73246756	2	2	rs2681724,rs17180489,rs847331
clump1116	14	74329933	75059083	2	2	rs140465517,rs145265506
clump890	14	74763957	75916317	2	2	rs188244219,rs192837644,rs187144385,rs117019438
clump957	14	76113640	77018397	2.5	3	rs779014165,rs559269878
clump153	14	77643467	78366037	2	2	rs188987928
clump1089	14	78740547	79638329	2	2	rs553968862,rs144285367
clump401	14	80750706	81473276	2	2	rs147753508
clump894	14	81648746	82656921	2	2	rs555043339,rs372540572,rs532073395,rs116858220
clump490	14	85410327	86219732	2	2	rs12894826,rs12883406,rs2069144,rs1449424,rs11848241,rs8018535,rs12881773,rs4899866,rs34128774,rs35304028,rs36101989,rs723121,rs1449428,rs12895071,rs34084768,rs17796759,rs10498586,rs17202016,rs17201937,rs12879348,rs11627326,rs17796801,rs11627068,rs10145942,rs35986851,rs61980063,rs17201951,rs11626509,rs10873362,rs12893894,rs10498588,rs12882320,rs12889354,rs17796765,rs10498587,rs12880252,rs12891418…
clump418	14	86455285	87177855	2	2	rs548638718
clump1135	14	87983173	88713917	2	2	rs8018395,rs28417970
clump292	14	88873203	89595773	2	2	rs185418907
clump762	14	91083792	91859543	3	3	rs10142710,rs1286138,rs11844656,rs6575169,rs1286065,rs1286146,rs8003112,rs1286081,rs1286058,rs1296093,rs1286080,rs8022176,rs1286144,rs6575171,rs1286060,rs1743433,rs1286139,rs7150723
clump1180	14	94311075	95033645	4	5	rs112635299,rs28929474,rs188978321
clump268	14	97464388	98186958	2	2	rs372617887
clump71	14	97975241	98697811	2	2	rs77383895
clump768	14	102868411	103749256	3	3	rs3783386,rs12433126,rs10133709,rs7147531,rs7146620,rs7143563,rs8003422,rs11850030,rs8007998,rs12433366,rs71421262,rs60996301,rs11160705,rs7145509,rs8008346,rs941589,rs58638472,rs10131869,rs9324052,rs7158187,rs6575931,rs10144464,rs8009625,rs57521303,rs7158166,rs8022770,rs7145284,rs4906260,rs11850852,rs8013266,rs7152791,rs10149939,rs8007999,rs4906275,rs8010932,rs72702772,rs3783385,rs12434650,rs800…
clump471	14	103626895	104548161	3	3	rs7359090,rs1136165,rs11624505,rs10143623,rs58133129,rs8018979
clump309	15	27254674	27977244	2	2	rs186823667
clump684	15	38459362	39270749	2	2	rs16967104,rs55728265,rs11073334,rs72729314,rs8043085,rs28582094,rs72727388,rs4924273,rs17574546,rs17652674,rs11631591,rs11073337,rs61573680,rs72729312,rs8032939,rs60924694,rs61109886,rs28438860,rs16967103,rs17651741,rs72729306,rs7403531,rs28536554,rs7170151,rs72727387,rs7173565,rs72727394,rs147034755,rs56083426,rs12593201,rs6495979,rs11073333,rs36027443,rs8035957,rs56249992,rs16967112,rs7171171,…
clump820	15	39243302	40023470	2	2	rs146390117,rs76875891,rs77029185,rs75828882,rs7165635,rs115177032,rs79299152,rs79823420,rs144937720,rs78820300,rs111534366,rs16968853,rs76380577,rs79557873,rs76500649,rs147909255,rs547553824,rs77600718
clump340	15	39866601	40589171	2	2	rs536939462
clump508	15	40926404	41917300	5	5	rs28615543,rs66818965,rs691702,rs2412601,rs1983400,rs2899013,rs6492994,rs1965140,rs9972349,rs13329537,rs6492985,rs692335,rs8027932,rs1659228,rs61203391,rs2928142,rs2467298,rs7179681,rs692153,rs28516683,rs11858678,rs7167813,rs2947494,rs28828670,rs7173086,rs9888710,rs1717198,rs2947493,rs2928148,rs516156,rs691830,rs28729675,rs12101934,rs6492993,rs11856848,rs12910520,rs544744,rs3101436,rs7166905,rs28…
clump867	15	45119664	46267968	2	2	rs7168313,rs190985224,rs142860595,rs141048175,rs148869432
clump678	15	51132283	51905609	3	4	rs1065778,rs11633715,rs1143704,rs8023263,rs7176330,rs3784307,rs3759811,rs12917091,rs6493489,rs2289105,rs35808887,rs767199,rs35241865,rs7180552,rs700518,rs11632036,rs12900487,rs56097510,rs6493488,rs2899471,rs12911748,rs11636667,rs2304463,rs10519297,rs11636686,rs4774583,rs2289106,rs1065779,rs8034835,rs8029120,rs3825800,rs8041967,rs4324076,rs2414096
clump363	15	52757145	53479715	2	2	rs59275530
clump853	15	57655165	58732701	2	2	rs537657268,rs532202517
clump906	15	59809765	60752635	2	2	rs111832734,rs2917830,rs1370399,rs541000184
clump518	15	60678102	61440662	3	3	rs11071558,rs11637301,rs16943070,rs11633029,rs7162065,rs11071557,rs7172011,rs1817479,rs7173981,rs922783,rs11071559,rs34753162,rs10519068,rs11639084,rs8025324,rs16943064,rs9920560,rs16943117,rs1351544,rs28378989,rs2279294,rs11071553,rs34986765,rs9920593,rs143906779,rs12915776,rs11637671,rs2279292,rs1020730,rs12905602,rs10519067,rs9920577,rs1963497,rs16943087,rs7183955,rs9920592,rs12900122,rs116326…
clump489	15	61364738	62562912	2	2	rs182351890,rs537844207
clump1085	15	62447649	63216324	2	2	rs758022147,rs151322352
clump1007	15	64707975	65571974	2	2	rs541172779,rs566946866
clump488	15	67009959	68477685	6	6	rs4776348,rs8025790,rs4562997,rs8042237,rs7181556,rs34796890,rs12592400,rs58074225,rs12898685,rs28735117,rs34310656,rs12912045,rs4776978,rs12899067,rs16950776,rs8028313,rs12915085,rs4238407,rs67872952,rs11071942,rs8043060,rs12476,rs7173698,rs9806377,rs12591495,rs7172055,rs8025774,rs7167532,rs12913547,rs35533195,rs893475,rs12915659,rs11634793,rs2289791,rs12442323,rs12900708,rs8038652,rs2289790,rs2…
clump825	15	69321631	70404598	2.5	3	rs117539635,rs575541752
clump481	15	72641660	74049028	2	3	rs11631651,rs11631352,rs62016854,rs4489968,rs569532,rs79478409,rs62015460,rs11635686,rs7174643,rs8027745,rs17829836,rs11636535,rs11630240,rs9972347,rs62016849,rs55939596,rs3985588,rs59322618,rs62016808,rs2415148,rs519970,rs58060856,rs55868723,rs62016853,rs11635682,rs11630367,rs62016857,rs8040533,rs512943,rs62016803,rs79718287,rs8035424,rs76674821,rs1979409,rs491742,rs1479339,rs8035896,rs11634147,…
clump538	15	73737027	74697918	3	5	rs8023330,rs2123209,rs28617339,rs12440667,rs5742915,rs12913670,rs10519014,rs1550436,rs744618,rs11072444,rs62004865,rs7177530,rs11633601,rs11639394,rs16958352,rs62004658,rs1992314,rs4243042,rs7167367,rs750460,rs2028386,rs12905253,rs12441130,rs893818,rs4886776,rs11854314,rs2290345,rs11636381,rs12906932,rs66610605,rs35181871,rs11638944,rs58270968,rs28588430,rs11632687,rs34021526,rs12914022,rs1290410…
clump548	15	74670236	75638219	3	4	rs55868854,rs7173553,rs11072508,rs7497201,rs12900662,rs2290572,rs2472300,rs4886640,rs4886641,rs12487,rs4886633,rs2168519,rs12899787,rs11638130,rs12898397,rs79217743,rs11072512,rs4886406,rs12903896,rs11072504,rs11854704,rs762551,rs7497393,rs12907898,rs1869959,rs60228621,rs2445618,rs76277338,rs7176022,rs11630592,rs2168518,rs12050759,rs6938,rs2290574,rs12911254,rs1130741,rs11072502,rs12905199,rs4643…
clump1123	15	76124313	76988964	2	2	rs550182342,rs142282863
clump522	15	78351414	79460430	4	9	rs35031105,rs59683676,rs11635870,rs12910627,rs10851906,rs2036534,rs17483929,rs12441088,rs3813565,rs4887109,rs17483686,rs17486195,rs72736802,rs3813567,rs56195905,rs7171916,rs1996371,rs8043119,rs11072785,rs8039449,rs2036533,rs12440014,rs12101809,rs59133824,rs1825087,rs36061084,rs11072791,rs7174348,rs11635931,rs12050525,rs1394371,rs1810165,rs12441998,rs12900168,rs10519203,rs931794,rs2656052,rs129032…
clump646	15	80625727	81833020	4	6	rs4778851,rs11638457,rs12902159,rs4778849,rs2627313,rs55799636,rs8031196,rs7174038,rs12913385,rs2759309,rs2627322,rs11632439,rs2062316,rs2627314,rs12593088,rs2759302,rs12917526,rs11637214,rs7174222,rs2759308,rs2759320,rs2660993,rs2759321,rs7171941,rs2627324,rs4630510,rs11638879,rs1407588,rs66642823,rs1531895,rs7173751,rs2759301,rs2627316,rs2627319,rs183874463,rs7174250,rs35199222,rs2627308,rs9230…
clump63	15	84289772	85012342	2	2	rs140206840
clump602	15	86246254	87203263	2	2	rs142986366,rs139026148,rs147997634,rs75110916,rs554382805,rs116439672,rs117887324
clump812	15	88675849	89417787	3	3	rs17190166,rs13835,rs752278,rs12915845
clump1195	15	90568278	92321438	4	8	rs12907587,rs8033818,rs11633692,rs11638780,rs1894401,rs17514846,rs937793,rs12916560,rs2352601,rs8027450,rs4932376,rs2158406,rs1894400,rs28726086,rs6224,rs7497418,rs6227,rs12185121,rs3862433,rs8035980,rs2521498,rs4702,rs58373364,rs79317514,rs7497528,rs369983644,rs4932372,rs147748642,rs8025487,rs2601190,rs7497550,rs1573644,rs2387107,rs2601191,rs12909560,rs1029420,rs3862434,rs11638635,rs7166599,rs11…
clump47	15	92408352	93130922	2	2	rs150855006
clump1036	15	93059721	93839260	2	2	rs114074094,rs76091120
clump924	15	93537402	94477591	2	2	rs190058664,rs562322536
clump777	15	94872597	96267502	2	2	rs117260099,rs62016439,rs186529885,rs193142114,rs575919434,rs566228689
clump122	15	96120087	96842657	2	2	rs74034829
clump10	15	97949959	98672529	2	2	rs572582671
clump767	15	98813543	99581190	3	4	rs11247362,rs12917566,rs1316474,rs12899774,rs28410907,rs1573891,rs12899265,rs10902605,rs10902606,rs9672558,rs4305005,rs11629600,rs12914479,rs28742179,rs7170329,rs11247365,rs2311313,rs1319869,rs2871865
clump51	15	99894257	100616827	2	2	rs191660882
clump755	15	101302084	102252181	2	2	rs28839237,rs12101562,rs1902130,rs576861707,rs114112352,rs7175743,rs28523478,rs28583013,rs76895753,rs28459712,rs79140824,rs138143655,rs7182509,rs147724848,rs74042000,rs73487285,rs192165301,rs61608347,rs192493319,rs28582616,rs192273338,rs28460750,rs186675390,rs187886319,rs138077250,rs57522455,rs80217691,rs546226064,rs142602195,rs145695596
clump938	16	-1332	738908	3	3	rs7195617,rs2301522,rs10903014
clump685	16	1595618	2561073	4	5	rs35833107,rs258281,rs35929659,rs3087632,rs7206195,rs13330552,rs36227,rs71385734,rs9928737,rs3087631,rs184936348,rs36103164,rs34123233,rs36231,rs7185040,rs13333747,rs35786,rs36232,rs13337177,rs10960,rs9928278,rs9935526,rs12926737,rs28610092,rs13335638,rs78860830,rs7203729,rs35784,rs3211995
clump533	16	3652960	4842124	4	4	rs2230742,rs560985933,rs2531992,rs1045475,rs2531993,rs710893,rs1045476,rs2601782
clump882	16	4763343	5529237	2	2	rs778507275,rs552814588
clump857	16	7305117	8028677	2	2	rs7198928,rs35851985,rs9925434,rs11077206,rs55997507,rs3785235,rs11077203,rs3785234
clump468	16	10670456	11642503	3	4	rs17806056,rs7198004,rs17806299,rs7186145,rs4781035,rs36045143,rs77309215,rs12708717,rs17229044,rs7192393,rs1985372,rs767019,rs7192790,rs248831,rs12927355,rs3743976,rs35919309,rs12923829,rs9929994,rs11642631,rs17805769,rs35498631,rs8062322,rs7201845,rs35559153,rs11860603,rs12325077,rs12919732,rs9652601,rs876476,rs723586,rs35300161,rs11861236,rs998592,rs9652599,rs71381186,rs9934969,rs12923583,rs35…
clump238	16	12247771	12970341	2	2	rs116683022
clump600	16	14016115	14790319	4	5	rs30223,rs30228,rs30242,rs1704528,rs246177,rs30241,rs1659129,rs72785461,rs30212,rs30153,rs30245,rs30152,rs40821,rs246179,rs30207,rs30224,rs246185,rs30244,rs30235,rs1659127,rs30226,rs30219,rs246174,rs30209,rs30225,rs30231,rs181766,rs30234,rs40393,rs30210,rs30208,rs193536,rs30233,rs30227,rs246181,rs246180,rs30230,rs1704529,rs246173,rs246176,rs246175,rs30221
clump623	16	15460571	16281886	2	2	rs7184472,rs216152,rs2272552,rs3915499,rs8051319,rs216160,rs7192322,rs216161,rs7192541,rs2733855,rs7184125,rs12919510,rs216158,rs12691049,rs3915425,rs12926894,rs216159,rs216156,rs216165,rs216155,rs11863857,rs9972711,rs2733854,rs2633506,rs2633505,rs8057655,rs8044595,rs12325569,rs216162,rs7200660,rs216154,rs568737255,rs9284324,rs7206892,rs9302519,rs1109418
clump948	16	17099174	17917486	2	3	rs376430873,rs142384186,rs375510586
clump726	16	19531280	20762124	3	3	rs889201,rs12446554,rs67501351,rs59323025,rs989426,rs72771045,rs8055543,rs11640504,rs72771041,rs11639988,rs72771049,rs148965598,rs151209987,rs1858988,rs58653754,rs8059504,rs2764771,rs1379576,rs4780273,rs2764745,rs72771074,rs2764744,rs72771070,rs2045457,rs1902812,rs72771023,rs7203942,rs58109580,rs72771077,rs8054082,rs2521480,rs11074418,rs7190603,rs12444979,rs2045458,rs2147865,rs1925488,rs2182155,r…
clump973	16	23429455	24185909	2	2	rs568361792,rs192335304,rs150871043,rs188258519
clump528	16	24337618	25241248	3	5	rs7202252,rs6497756,rs9922436,rs7186893,rs6497760,rs11074651,rs12927710,rs34172679,rs8051058,rs35560136,rs12599173,rs964782,rs73551577,rs11646987,rs12926788,rs12930481,rs3803716,rs11074654,rs2343606,rs2547033,rs35154326,rs7186308,rs200528,rs2112785,rs2188717,rs200536,rs11640931,rs8044992,rs6497759,rs12923476,rs8043962,rs12448821,rs874484,rs11862923,rs12924246,rs1862451,rs1978451,rs7194189,rs80561…
clump181	16	25570724	26293294	2	2	rs192508715
clump700	16	26955291	28128830	3	3	rs2072130,rs185684777,rs35004258,rs4787948,rs3024655,rs3024619,rs4787951,rs145986476,rs2057768,rs6498013,rs3785356,rs71388093,rs3024575,rs9673499,rs4238955,rs143021546,rs3024556,rs140152038,rs7190472,rs2107354,rs3024560,rs3024622,rs2074572,rs149311794,rs151096314,rs149673470,rs3024664,rs56144432,rs56188488,rs12925861,rs7205510,rs3024665,rs12933283
clump499	16	27937133	29362745	7	7	rs7498555,rs9926245,rs12447461,rs2411453,rs240702,rs231976,rs62034321,rs72793815,rs112191041,rs8061590,rs3088215,rs4788069,rs11860513,rs56354901,rs1074631,rs188237080,rs7188071,rs28410083,rs4787455,rs62036622,rs55991577,rs62036657,rs11864750,rs11859512,rs3020804,rs12448902,rs2055390,rs34836,rs240707,rs7359397,rs33957528,rs2650494,rs56396270,rs3987654,rs62036658,rs12448429,rs7187333,rs4788081,rs31…
clump480	16	29521205	30508550	5	7	rs3814881,rs8059619,rs8051833,rs35467921,rs6565175,rs113443718,rs4788203,rs3814884,rs35105141,rs12716973,rs11150581,rs11642046,rs8054556,rs4787484,rs7189750,rs4787493,rs11344,rs4788201,rs11642430,rs10871451,rs3935873,rs4788196,rs57149692,rs4788195,rs4609871,rs2278557,rs9936474,rs9925102,rs55732507,rs9924686,rs4283241,rs9931927,rs7193532,rs2289292,rs3814883,rs9925915,rs4787491,rs12921753,rs1164612…
clump1199	16	30158343	31510427	4	6	rs9972727,rs11647442,rs112906665,rs12716979,rs7196726,rs62055866,rs35351013,rs12931046,rs4889619,rs12716978,rs2305880,rs11864054,rs4889571,rs6950,rs6565192,rs4502227,rs11865038,rs3813020,rs62057232,rs4889609,rs56314408,rs11640534,rs749767,rs12445650,rs9936329,rs897986,rs67693285,rs4889599,rs4889490,rs12928852,rs8050588,rs3751855,rs11862744,rs34454770,rs9796794,rs8056842,rs17839568,rs12930545,rs10…
clump901	16	49943400	51040549	2	2	rs141493043,rs138425259,rs564281076,rs78534766,rs546600947,rs142563613
clump860	16	50820450	51548427	2	2	rs6416794,rs33982895,rs12924434
clump823	16	51336524	52144374	3	3	rs12935539,rs9932220,rs9925751,rs8045957,rs186255338,rs1461940,rs7190448,rs12927956
clump683	16	52174525	52996285	3	4	rs3803661,rs4784227,rs35850695,rs12600239,rs3095602,rs4784226,rs4784223,rs4784220,rs12930156,rs12918816,rs8045285,rs9936081,rs3112578,rs3803662,rs17271951,rs3095606,rs35668161,rs1345388,rs9921569,rs7500427,rs28463809,rs1362548,rs12922061,rs3095604,rs3095607
clump1181	16	53061074	54192152	5	16	rs7194519,rs9931494,rs8056370,rs28567725,rs1421085,rs8051591,rs11075992,rs60420081,rs16952251,rs9930506,rs8049033,rs72803697,rs9923147,rs62048478,rs12149182,rs9972653,rs4783821,rs17800577,rs17800727,rs1978337,rs79994966,rs11075991,rs8045332,rs9930333,rs12149832,rs9933040,rs11864278,rs7190396,rs7204496,rs9937354,rs62048402,rs7190492,rs7193144,rs8061073,rs9940646,rs8043757,rs9926289,rs8046307,rs309…
clump193	16	55549829	56272399	2	2	rs186689498
clump196	16	59178155	59900725	2	2	rs569986287
clump130	16	59772201	60494771	2	2	rs149750163
clump696	16	64383120	65114149	2	2	rs231033,rs231037,rs231034,rs231040,rs231035
clump542	16	64896606	65648155	2	2	rs876972,rs1423792,rs12445483,rs889448,rs9931601,rs13332945,rs1423793,rs1848388,rs1423791,rs11640964,rs7184122,rs876971,rs28633979,rs4496141,rs7189335,rs12373060,rs2055726,rs1508212,rs12373118,rs9921437,rs9934772,rs7194801
clump932	16	66639874	67549740	3	3	rs116975210,rs67483828,rs79616223,rs73586863,rs118064296,rs71649631
clump578	16	69186456	70330177	4	5	rs6499240,rs8060478,rs7359336,rs7196525,rs7206585,rs12598642,rs11075739,rs4146819,rs4985378,rs3790076,rs9936723,rs4985451,rs11866219,rs7194806,rs6499265,rs9630631,rs244420,rs1364063,rs111335581,rs4783722,rs60941540,rs4985453,rs7196842,rs11648348,rs8059645,rs4985374,rs2917677,rs1566453,rs11641899,rs1566457,rs3790080,rs12599391,rs8051168,rs11645565,rs4296254,rs4985452,rs9927967,rs4341733,rs2133799,…
clump836	16	72213265	72990341	4	4	rs62052918,rs114900182,rs62052916
clump1084	16	73298422	74378318	2	2	rs182782881,rs577649334
clump1155	16	75084984	75907579	2	2	rs550694965,rs779008654,rs568095580
clump1120	16	75815662	76649099	2	2	rs192958755,rs148911688,rs186300270
clump289	16	76487595	77210165	3	3	rs542529330
clump1163	16	80050305	81166404	2	2	rs537972923,rs570818417
clump719	16	81205495	81987540	3	5	rs1000455,rs2966117,rs7198940,rs8045100,rs9922354,rs12930988,rs12926649,rs11649004,rs11644375,rs2911275,rs12929303,rs12918645,rs2966121,rs4483835,rs12925699,rs2317415,rs8045614,rs2911276,rs11642655,rs7189295,rs12930850,rs12925388,rs7205651,rs9937613,rs8054061,rs12931242,rs11639652,rs12928588,rs1991042,rs12447774,rs2911281,rs6564889,rs2966118,rs12920332,rs7199293,rs62046631,rs2911278,rs6564890,rs8…
clump121	16	82444601	83167171	2	2	rs181880577
clump959	16	83920459	84950680	2	2	rs190796339,rs566770097,rs528114632,rs142787222,rs565192276
clump1014	16	86348446	87128978	3	3	rs10048146,rs553415696,rs71390846,rs12932673
clump500	16	88443449	89393405	2.5	3	rs7201439,rs148518861,rs8053135,rs8062812,rs7184427,rs750739,rs17783241,rs6500495,rs141626610,rs71395357,rs147236100,rs7404939,rs73251033,rs11644443,rs367960284,rs148991027,rs146692879,rs184885607,rs8048714,rs142901305,rs142959815,rs76327864
clump635	16	89146045	90483847	5	6	rs71396951,rs2010623,rs112153252,rs112001009,rs56850194,rs12921383,rs11648898,rs8063761,rs12931267,rs12924572,rs76265950,rs77603042,rs258322,rs74800773,rs1968499,rs12922197,rs12924138,rs75319471,rs4785697,rs59038611,rs34395984,rs9939860,rs258335,rs34526810,rs11640702,rs67689854,rs73283859,rs73283845,rs34177108,rs77381714,rs76581091,rs35096708,rs34934239,rs4248913,rs113891247,rs1805007,rs113955373…
clump750	17	-159755	999006	2	2	rs553569677,rs571459798,rs192423713,rs563377997
clump1096	17	742444	1465014	2	2	rs761207671
clump572	17	1597251	2925552	3	4	rs4061659,rs2760744,rs4455005,rs112258894,rs7218235,rs2984940,rs2760740,rs2131702,rs8081273,rs2760742,rs2131704,rs4362428,rs9901806,rs9303251,rs1466389,rs9909515,rs56043407,rs17761837,rs8068642,rs2984939,rs2760736,rs9908259,rs9900967,rs12450118,rs72817574,rs142426495,rs9906546,rs17834563,rs17761864,rs11650922,rs2760743,rs11654636,rs2641440,rs12452620,rs1555569,rs72815304,rs7221132,rs77530532,rs29…
clump1009	17	5763951	6522204	2	2	rs139815469,rs139984488
clump648	17	6734222	7937786	3	5	rs78378222,rs2242449,rs77697176,rs3826408
clump782	17	7377930	8422523	4	4	rs55752997,rs55680968,rs2518022,rs3744251,rs11078711,rs80152199,rs8076025,rs3744248,rs78209469,rs2518023,rs3027164,rs79960344,rs4792265,rs76833657,rs55977787,rs17807204,rs74252295,rs76730553,rs59328845,rs74439044,rs74692204,rs3744247,rs79951937
clump169	17	10363557	11086127	2	2	rs537347810
clump226	17	11340164	12062734	2	2	rs115811207
clump177	17	12520380	13242950	2	2	rs76775872
clump214	17	13609252	14331822	2	2	rs144953450
clump1145	17	19497787	20248300	2	2	rs576702320,rs532778105
clump323	17	21715555	22438125	2	2	rs143743812
clump467	17	27586764	28557058	3	3	rs8080078,rs8075441,rs3110494
clump758	17	28805017	29582562	4	4	rs62070645,rs62070644,rs113934718,rs62070643,rs62070648,rs7223535,rs62070651,rs62070652,rs111305917
clump1034	17	31191009	32034755	2	2	rs532897557,rs572411093
clump343	17	32169745	32892315	3	3	rs142233967
clump779	17	35729600	36465406	4	5	rs11651755,rs4430796,rs10908278,rs2005705,rs757209,rs4239217,rs3744763,rs11263763,rs11657964,rs11263762,rs11658063,rs12453443,rs7405776,rs11263761,rs9901746,rs11651052,rs7501939,rs757210,rs7405696,rs8064454
clump1004	17	36552522	37290863	3	3	rs2338115,rs1043515,rs12951408,rs2075060
clump1189	17	37218098	38580089	3	5	rs2241245,rs881844,rs2872516,rs12451897,rs4795418,rs7503555,rs12150603,rs407307,rs59925331,rs12939832,rs8077456,rs1810132,rs869402,rs1018246,rs8080734,rs8068522,rs907092,rs35272691,rs8065126,rs9889716,rs3087852,rs11078930,rs8075668,rs11557466,rs7218321,rs2305482,rs12232498,rs12602513,rs56030650,rs3894194,rs2305479,rs8071037,rs4795393,rs36071767,rs12309,rs2271308,rs732083,rs1058808,rs1877031,rs124…
clump1	17	38764524	38869490	3.5	5	rs112401631,rs8067124
clump966	17	39917237	40658943	2	2	rs11079035,rs12325861,rs9902341,rs13380830,rs2230326,rs731151,rs540119985
clump631	17	41424791	42162531	3	3	rs4792908,rs1828720,rs4793021,rs4793023,rs4792909,rs2342315,rs1881107,rs12602349,rs9902329,rs9909172,rs8072602,rs9897313,rs59303349,rs12602890,rs4793022,rs7209826,rs2342313,rs8072333,rs7220711,rs7217502,rs6503470,rs2342314,rs9896582
clump570	17	42633509	43901253	5.5	10	rs4793179,rs2960000,rs2027995,rs34104358,rs56212100,rs1053739,rs62064657,rs34063617,rs2077606,rs8075717,rs2239916,rs34286926,rs4632173,rs7220206,rs730953,rs55648326,rs35420583,rs11651809,rs113575082,rs11012,rs34915103,rs56168933,rs7215357,rs111305569,rs35884427,rs117642368,rs8071429,rs12950988,rs4525538,rs56020833,rs2028078,rs6503422,rs8070437,rs4792858,rs62064597,rs7214267,rs34792542,rs62064637,…
clump469	17	43180342	44876528	13	15	rs62061803,rs2950694,rs974295,rs56327054,rs56234850,rs1880752,rs1876831,rs62061791,rs62060846,rs55653963,rs62061849,rs62057158,rs28768976,rs62063683,rs17688767,rs1526128,rs2532253,rs55714296,rs62060793,rs17690314,rs81632,rs75986348,rs17688558,rs62061726,rs62641967,rs76924476,rs241037,rs17654016,rs76333921,rs17689608,rs62053947,rs62063845,rs17650901,rs17651213,rs62063671,rs2316770,rs2902661,rs5563…
clump730	17	44210783	45605359	8	11	rs199470,rs199500,rs11874,rs199531,rs199502,rs200403,rs76774446,rs9896243,rs916888,rs199527,rs199457,rs17677363,rs199446,rs199514,rs199452,rs199447,rs117953218,rs199520,rs199524,rs70600,rs199536,rs430685,rs199530,rs199523,rs415430,rs199469,rs199443,rs199509,rs199461,rs199529,rs199499,rs117300236,rs199449,rs199436,rs199497,rs9912530,rs7224296,rs199517,rs199533,rs70602,rs199455,rs199498,rs3874943,r…
clump626	17	44966762	46600020	2	2	rs139112908,rs62074393,rs1989291,rs559612720,rs16947078,rs58067360,rs11079786,rs57171311,rs115526188,rs11658383,rs62074394,rs202234508,rs4794067,rs56191111,rs7223956,rs112213443,rs188447985,rs11079788,rs7502875,rs12451801,rs11658895,rs11657388,rs56172120,rs73316435,rs4794063,rs554574584,rs1808192,rs11653733
clump1216	17	46350234	47871869	6	9	rs17709919,rs4514717,rs2960169,rs12951873,rs4794031,rs2906095,rs12937404,rs619726,rs68085814,rs1124881,rs9916779,rs35317317,rs4793614,rs28406364,rs71379351,rs9893777,rs7225787,rs850520,rs2898883,rs62076398,rs71379361,rs12940278,rs7502499,rs2411977,rs138213197,rs12950511,rs2584662,rs7406234,rs4277393,rs2584663,rs11655466,rs62076439,rs12185242,rs35073649,rs7207729,rs12944684,rs4794032,rs8081301,rs5…
clump1154	17	50225460	51108866	2.5	3	rs541593551,rs764062392
clump332	17	50996571	51719141	2	2	rs117759500
clump358	17	54864855	55587425	2	2	rs577442861
clump785	17	61621436	62529331	4	4	rs2665856,rs183564165,rs2854152,rs2532111
clump722	17	63188203	64010645	2.5	3	rs536731695,rs11869513,rs185426334,rs3923086
clump1001	17	66719993	67592451	2.5	3	rs566229604,rs77542162
clump386	17	68015389	68737959	2	2	rs143504337
clump717	17	68743653	69480575	2	2	rs7216498,rs6501436,rs8068266,rs1859962,rs984434,rs17765344,rs1859963,rs8072254,rs8072735,rs9901566,rs9893698,rs8071558,rs17765332,rs4793529,rs9889335,rs7217073,rs7222314,rs9911515,rs991429,rs9908087
clump254	17	69635083	70357653	2	2	rs192977015
clump345	17	70335497	71058067	2	2	rs1966619
clump3	17	71631307	72353877	2	2	rs192399798
clump101	17	73295935	74018505	2	2	rs560183845
clump23	17	73950933	74673503	2	2	rs750458522
clump1003	17	74955595	76121386	2	5	rs535613862,rs143896470,rs189736723,rs1436138
clump716	17	76316196	77161080	4	4	rs7218899,rs17736494,rs62075585,rs2306526,rs2306527,rs62075587,rs10512617,rs8076588,rs17657767,rs11077397,rs11658134,rs7502213,rs1384367,rs112307169,rs7224711,rs8073626,rs12604076,rs11650046,rs867596,rs1044486,rs7215260,rs1057040
clump436	17	77473824	78196394	2	2	rs535039755
clump222	17	78853008	79575578	2	2	rs566014151
clump910	17	80170831	81360741	3	3	rs12453001,rs4789799,rs12450415,rs11653286,rs12602034
clump322	18	3000550	3723120	2	2	rs528272473
clump54	18	5071705	5794275	2	2	rs577628524
clump977	18	9878988	10643154	2	2	rs561481207,rs79673802
clump338	18	13694944	14417514	2	2	rs186115072
clump1026	18	14404043	15442716	2	2	rs144008443,rs539735550
clump593	18	20346337	21526694	4	5	rs12966114,rs7244739,rs57440424,rs4800489,rs303753,rs1788762,rs6507720,rs891386,rs4800452,rs2356683,rs1808579,rs2960578,rs4800490,rs11663558,rs1367084,rs34865514,rs8094261,rs11664076,rs1624695,rs1788819,rs891387,rs8094509,rs4800495,rs6507705,rs1652348,rs1652376,rs1367085,rs4800149,rs1140458,rs1788785,rs1788821,rs167336,rs1623060,rs1788817,rs4308051,rs2510340,rs2435307,rs4239437,rs1652343,rs161872…
clump96	18	22904128	23626698	2	2	rs570522678
clump947	18	23793273	24655141	2	2	rs137878547,rs117280861
clump53	18	26558998	27281568	2	2	rs553373018
clump192	18	27313335	28035905	2	2	rs144547148
clump369	18	32214070	32936640	2	2	rs72950539
clump239	18	33371510	34094080	2	2	rs76127984
clump1146	18	33906084	34650570	2	2	rs138340381,rs61735998
clump720	18	34763876	35566143	4	5	rs7237475,rs12967741,rs55731231,rs6507216,rs8096815,rs4799949,rs12709690,rs62081464,rs1539853,rs9955296,rs948536,rs9961847,rs12969294,rs72893192,rs4799461,rs17570353,rs62081465,rs11665070,rs1557341,rs12956949,rs28414828,rs12969480,rs12967855,rs7504262,rs12607755,rs12954661,rs1941954,rs80035064,rs1557339,rs11082011,rs6507215,rs12455348,rs11082014,rs6507210,rs7244667,rs11664242,rs35064785,rs7243428…
clump915	18	39027047	40181942	2	2	rs187019991,rs773100321
clump739	18	41337374	42434590	3	3	rs11082394,rs9946640,rs1397985,rs77403414
clump969	18	42237178	42967309	3	3	rs4890500,rs12967290,rs12971067,rs954018,rs12457805,rs12962548,rs4890501
clump1060	18	42824796	43555129	2	2	rs757184549,rs759982781
clump652	18	46210851	47346472	3	3	rs62102876,rs8087325,rs33973388,rs28447549,rs2032251,rs62102286,rs72921680,rs2156250,rs11664336,rs6417103,rs11659570,rs7245027,rs11664257,rs11663141,rs9967417,rs2187189,rs34125642,rs35807361,rs11659241,rs62104612,rs35710322,rs36126487,rs34120857,rs35054365,rs10520770,rs35226819,rs2078286
clump990	18	47035770	47842134	2	2	rs186568716,rs531450384
clump49	18	49707723	50430293	2	2	rs569750374
clump472	18	50258802	51356870	3	4	rs17506491,rs17411548,rs17505156,rs62100051,rs62098046,rs1502230,rs1504744,rs16956767,rs12709772,rs11874751,rs72925341,rs4405620,rs10164246,rs56030110,rs12326478,rs1346914,rs62098044,rs17414993,rs10163836,rs11082988,rs58351564,rs17503448,rs62100025,rs10853630,rs62098320,rs11872422,rs953121,rs1504746,rs12327206,rs1393331,rs62098272,rs62098269,rs62098012,rs35352542,rs62098268,rs12327369,rs11660761,…
clump664	18	52541800	53826202	4	7	rs629376,rs2126788,rs1642294,rs613872,rs931040,rs9947593,rs1031829,rs2126787,rs784256,rs784237,rs784220,rs784257,rs17522826,rs652714,rs11152363,rs1261070,rs596668,rs611775,rs618869,rs1452789,rs660010,rs2126786,rs619466,rs191996466,rs784232,rs188027972,rs784218,rs651350,rs784258,rs599550,rs4468713
clump1212	18	55082979	56511599	2	2	rs184583171,rs181793007,rs192827320,rs187613797
clump1160	18	56482017	57204587	2	2	rs538442602
clump524	18	56914989	58275964	4	5	rs17175602,rs55645784,rs66922415,rs8097210,rs35578933,rs11660069,rs11665052,rs10871777,rs17175643,rs12957325,rs68033110,rs1942872,rs571312,rs12956871,rs17175713,rs57940982,rs499759,rs8089364,rs534234,rs590215,rs35476226,rs8083289,rs34110521,rs11665563,rs72982988,rs663640,rs8089366,rs921971,rs35693910,rs12957347,rs11663816,rs12964203,rs663129,rs6567154,rs477181,rs11664883,rs12970134,rs66723169,rs5…
clump102	18	62896263	63618833	2	2	rs565067589
clump48	18	63857843	64580413	2	2	rs568445847
clump1134	18	69396420	70235174	2	2	rs570024227,rs543499025
clump445	18	72570350	73292920	2	2	rs77622236
clump394	18	74110457	74833027	2	2	rs143980938
clump95	18	76977604	77700174	2	2	rs74437068
clump155	19	44108	766678	2	2	rs534086555
clump743	19	1452740	2253277	3	4	rs4806811,rs1054972,rs11666480,rs12985599,rs4453627,rs1078229,rs11670190,rs12981256,rs893543,rs11671347,rs7254123,rs3746042,rs12462721,rs8101970,rs12972800,rs8102879,rs12985849,rs34541064,rs4807152,rs12972720,rs11084909,rs2289286,rs8108692,rs4807148,rs72975653,rs56289648,rs12461221,rs12974664,rs893542,rs11669774,rs2304616,rs10409758,rs1609761,rs11667638,rs11670146,rs12974458,rs2304615,rs12977787,…
clump120	19	2052243	2774813	2	2	rs189276995
clump325	19	3031842	3754412	2	2	rs532992107
clump789	19	4452826	5199341	2	2	rs10405449,rs10422141,rs4807000,rs7255265,rs10402063,rs59129932,rs4807649,rs6510827,rs10425559,rs28721946,rs7254729,rs11667267,rs7252263,rs937770,rs7249774,rs10402848,rs10424978
clump788	19	5335760	6562904	2	2	rs77804286,rs561322148
clump870	19	6891471	8047106	3	4	rs12978472,rs111756407,rs140304572,rs10427021,rs66496113,rs934099,rs36047283,rs73003972,rs67731056,rs35571068,rs4247374,rs34328549
clump250	19	8308862	9031432	4	4	rs62621197
clump653	19	9194540	10456047	3	3	rs11672103,rs2287838,rs10421649,rs2303100,rs762886939,rs3786694,rs12973413,rs12609594,rs11667192,rs8110445,rs190854516,rs12979606,rs8104651,rs34786000,rs11085425
clump519	19	10540155	11888050	4	6	rs117786851,rs6511718,rs77140532,rs1529728,rs73007599,rs17248776,rs12985460,rs7188,rs112369586,rs76186695,rs112898275,rs2569550,rs3786723,rs10412048,rs12462554,rs12609500,rs3786722,rs11880613,rs12052201,rs11881156,rs138294113,rs17001002,rs55997232,rs10409001,rs112186070,rs10417617,rs73015034,rs2421201,rs56289821,rs17242395,rs11673439,rs73013202,rs115594766,rs7275,rs112736558,rs17248727,rs11671372…
clump113	19	13228191	13950761	2	2	rs765228304
clump243	19	14107863	14830433	2	2	rs191571308
clump275	19	14936424	15658994	2	2	rs148046938
clump1156	19	15766923	16947152	2	2	rs189579579,rs529843928
clump1127	19	16941629	17666964	2	2	rs552406635,rs181046385
clump634	19	19005347	20150813	3	5	rs12610191,rs73004951,rs73004962,rs56255430,rs73002956,rs58434384,rs11668104,rs17216588,rs739846,rs8103250,rs73004975,rs58847337,rs7245672,rs7252981,rs10401969,rs17217098,rs12608729,rs2304128,rs57504626,rs8107974,rs73004967,rs8108705,rs7249692,rs150268548,rs3794991,rs17216525,rs57962361,rs2240117,rs73001065,rs16996185,rs73004959,rs12979148,rs16996148,rs72999033,rs2304130,rs9304962,rs73004933,rs58…
clump731	19	28558995	29624665	2	2	rs572064495,rs528549306
clump1081	19	29423953	30146523	2	2	rs570424423
clump587	19	29884297	30705821	3	3	rs62104480,rs12461902,rs8111487,rs2161516,rs62104476,rs113701136,rs7250914,rs62107115,rs12460611,rs17513752,rs62104473,rs62104477,rs8102137,rs62104478,rs58989684,rs16963425,rs16963431,rs7250406,rs17513613,rs3218070,rs80125410,rs56400371,rs60560217,rs56285422,rs62107111,rs62107106,rs62104504,rs62107113,rs62104483,rs8111686,rs62107108,rs59423829,rs7258898,rs8099838,rs113780919,rs3848592,rs8182539,r…
clump40	19	31743694	32466264	2	2	rs11084596
clump1125	19	32919086	34087863	4	4	rs117710327,rs11672303,rs118013485,rs10414065,rs141318694
clump953	19	38810757	39611622	2	2	rs3786837,rs56172450,rs11673323,rs10418728,rs10407371,rs9304578,rs8107416,rs55923191
clump537	19	40973984	41715818	3	3	rs2316205,rs11667314,rs12459249,rs112292570,rs144002017,rs143303864,rs1801272,rs186051747,rs117287096,rs10853742,rs12461964,rs56113850
clump495	19	41530689	42597090	3	3	rs4674,rs3213861,rs11670725,rs284662,rs556464197,rs2241709,rs284663,rs10432268,rs62117462,rs11670757,rs1967334,rs10413735,rs16975238,rs284655,rs55986560,rs2569400,rs3213860,rs284651,rs62117461,rs1473248,rs13344547,rs12709849,rs2241706,rs17318596,rs4803462,rs2231940,rs2304243,rs284657,rs4802118,rs284650,rs2241707,rs1043413,rs2241711,rs284648,rs6508977,rs13344563,rs4803463,rs2241710,rs8103531,rs148…
clump1080	19	42470329	43210477	2	2	rs549769944,rs751162998
clump1307	19	44835679	45852317	4	16	rs10402271,rs10412413,rs62120566,rs73050205,rs2927477,rs511825,rs28399653,rs7256200,rs3021439,rs4605275,rs41290120,rs10418198,rs2965113,rs141622900,rs115881343,rs2199575,rs4803760,rs34404554,rs4239533,rs416116,rs439401,rs395710,rs2967669,rs11668738,rs157581,rs62117206,rs157580,rs3208856,rs10405693,rs113330691,rs2436474,rs564724,rs118147862,rs411920,rs4803750,rs12980613,rs584007,rs117310449,rs3852…
clump905	19	45817758	46731666	3	3	rs8102876,rs7250497,rs62109854,rs11671106,rs8103278,rs2238691,rs11671524,rs74821481,rs7252363,rs7258283,rs1800437,rs7254067,rs11669073,rs10423928,rs2287019,rs7256192,rs7253302,rs35114617,rs11672660,rs34783010
clump1162	19	46436473	47159043	2	2	rs138295295
clump231	19	47207718	47930288	3	3	rs3810291
clump555	19	48844823	49616240	4	6	rs632111,rs11666792,rs439523,rs35866622,rs11878908,rs485073,rs12979891,rs2287921,rs603985,rs1231281,rs4002471,rs418464,rs11882796,rs679574,rs12978752,rs516246,rs479486,rs838147,rs427248,rs8112983,rs602662,rs11672900,rs660745,rs33988101,rs838144,rs452270,rs492602,rs2251034,rs2287922,rs8103840,rs12979278,rs838145,rs380743,rs485186,rs601338,rs646327,rs516316,rs12978750,rs681343,rs973579
clump907	19	50999555	51726725	2	2	rs17632542,rs111362352,rs62113214,rs62113212,rs76765083
clump195	19	51811583	52534153	2	2	rs189582790
clump99	19	57730631	58453201	2	2	rs544913589
clump940	20	5111034	6241696	2	2	rs530850692,rs117441156,rs534619468,rs749341016
clump699	20	5737988	6855547	3	3	rs13043446,rs3929778,rs6054323,rs13038560,rs34050416,rs4815903,rs13036588,rs17794544,rs35281838,rs13041415,rs532470643,rs13041146,rs11697584,rs13037119,rs6054318,rs13045192
clump134	20	7590023	8312593	2	2	rs771115780
clump565	20	8168449	8996836	3	4	rs6039214,rs6086547,rs6055971,rs1473697,rs6039211,rs6108168,rs6086548,rs989954,rs6039212,rs1018443,rs6055961,rs2207070,rs4813867,rs6086550,rs6108171,rs6108165,rs6055975,rs6118272,rs989955,rs6055976,rs6055957,rs1473699,rs6039213,rs727040,rs6039216,rs6108163,rs6118279,rs4813869,rs6133597,rs6039209,rs13038516,rs6055974,rs8118986,rs183864632,rs4816071
clump1037	20	9201717	10053371	2	2	rs76029687,rs191923166
clump647	20	10293278	11363817	3	6	rs6108786,rs2209724,rs6108719,rs6074221,rs73089270,rs1327235,rs2144184,rs6108769,rs1569832,rs6077997,rs6074197,rs6074192,rs6074216,rs1114344,rs6077983,rs6074226,rs6032982,rs974266,rs6077987,rs6108790,rs974264,rs12624544,rs6040220,rs6078002,rs62185663,rs4260308,rs8114628,rs73606412,rs2327327,rs6074217,rs7353743,rs4346455,rs7267407,rs62185668,rs1884135,rs68076795,rs6074214,rs6077985,rs2103805,rs604…
clump1100	20	11323817	12535511	2	2	rs569583117,rs186740791
clump1230	20	13488513	15021211	2	2	rs140226334,rs138698704,rs373245847,rs531533445,rs149104152,rs150887113,rs140478242,rs148640389,rs191543244,rs192591206
clump310	20	15217616	15940186	2	2	rs554501054
clump83	20	16216376	16938946	2	2	rs370956373
clump1227	20	17180986	18571469	2	2	rs192768556,rs6044905,rs191747458,rs556223154,rs59850496,rs568067063,rs75859705,rs530227087,rs569322793,rs6034852,rs531932175,rs192413195,rs563772466,rs10222001,rs140856727,rs561826811,rs150410619,rs6105781
clump212	20	19746923	20469493	2	2	rs773016892
clump1126	20	22786584	23516477	2	2	rs540351755,rs542179625
clump269	20	23496915	24219485	2	2	rs41282292
clump246	20	25150321	25872891	2	2	rs185405068
clump355	20	30476701	31199271	2	2	rs188420479
clump1220	20	31589560	33027033	4	6	rs6059345,rs6120329,rs56234419,rs34489266,rs78382342,rs6120309,rs291695,rs141890296,rs6120280,rs291671,rs62209647,rs4911358,rs291675,rs35556109,rs3746460,rs6120316,rs76771178,rs13045068,rs34808007,rs209665,rs6119395,rs75399011,rs7274213,rs291699,rs57668191,rs291688,rs3213180,rs55990870,rs117119427,rs1074683,rs677870,rs6120299,rs6141399,rs209677,rs17404047,rs111331389,rs34145153,rs6059655,rs608837…
clump462	20	32488131	34150427	4	5	rs6088484,rs6088483,rs6088618,rs910870,rs35193912,rs6088478,rs6058052,rs633198,rs2065979,rs6059956,rs6120724,rs6088615,rs8115656,rs6088734,rs6120748,rs6142164,rs6120708,rs6087588,rs13037296,rs6088498,rs6088740,rs6088595,rs6060001,rs6142159,rs7271144,rs74786956,rs6087592,rs2424992,rs56020497,rs2378204,rs1884667,rs112928119,rs6087580,rs3891369,rs17305573,rs6059932,rs1884668,rs6120825,rs6120669,rs60…
clump554	20	33428835	34779499	5	6	rs1540928,rs1406948,rs6119613,rs224347,rs224368,rs2093059,rs6142329,rs6142351,rs2275275,rs10439606,rs627106,rs224366,rs6088809,rs6087703,rs6088813,rs2425051,rs2281849,rs2250205,rs34495937,rs224354,rs6060430,rs6058254,rs143384,rs8123889,rs55969606,rs1886696,rs6142377,rs2378349,rs11167267,rs34298551,rs981818,rs11699308,rs2248393,rs591590,rs224344,rs4911510,rs6088821,rs2425063,rs3818441,rs2145082,rs…
clump669	20	36324451	37261751	2	3	rs4811602,rs1205452,rs6127467,rs41282820,rs56179211,rs2143193,rs6123471,rs1205422,rs6069326,rs1205442,rs6069099,rs1205434,rs1205430,rs6092091,rs1053931,rs4811583,rs3746467,rs4809987,rs738466,rs6069065,rs1205449,rs6127448,rs35851525,rs6069151,rs6014258,rs1053932,rs2881139,rs1205444,rs17790174,rs1205419,rs4809986,rs6098332,rs877600,rs6123522,rs73108419,rs6069082,rs61589135,rs4811580,rs1205446,rs612…
clump1182	20	38568292	39290862	4	4	rs2207132,rs117113213,rs1883711,rs185146496
clump581	20	39408831	40767983	3	4	rs8121001,rs6072285,rs187825593,rs111934043,rs6072320,rs6072321,rs116983590,rs142391093,rs17181845,rs34273582,rs6072338,rs770943503,rs17265513,rs74577821,rs6065326,rs74485490,rs77422712,rs151147906,rs6065325,rs6065329,rs6072286,rs34859415,rs6072322,rs6072299
clump296	20	41420036	42142606	2	2	rs138536122
clump975	20	44299490	45265101	2	2	rs535915720,rs553734148
clump795	20	45319993	46051068	2	2	rs6066181,rs4809619,rs8125525,rs6066184,rs6094570
clump619	20	47407703	48176512	3	3	rs6019671,rs348267,rs3092427,rs2426139,rs348276,rs348258,rs348263
clump247	20	48931343	49653913	2	2	rs565106136
clump218	20	54356360	55078930	2	2	rs533498957
clump566	20	57266810	58440206	6	7	rs77044088,rs73133172,rs259983,rs76254714,rs236714,rs6026727,rs6026732,rs11908189,rs76333603,rs236720,rs6026747,rs236713,rs61743785,rs73306876,rs76173929,rs78872658,rs260015,rs7267618,rs80005779,rs111269340,rs117206681,rs116954015,rs6026731,rs6026742,rs80154324,rs16982520,rs77909999,rs116849175,rs6100343,rs236710,rs77674616,rs6026703,rs6026743,rs6026739,rs73306860,rs146085428,rs236719,rs6026744,r…
clump902	20	61413366	62143846	2	2	rs2427525,rs57272137
clump641	20	61927467	63118109	3	4	rs6062504,rs4809329,rs2236507,rs914559,rs2253829,rs4809323,rs3208008,rs2750482,rs4809321,rs13041528,rs1758205,rs2236506,rs2315008,rs3787092,rs6010994,rs1741708,rs909341,rs35201382,rs1151623,rs1151622,rs4809219,rs2315007,rs6062490,rs2236508,rs2257885,rs1151624,rs188059949,rs1291205,rs6062302,rs2750483,rs6010620,rs3859579,rs2259858,rs2297441,rs1291210,rs34251386,rs6089953,rs2427529,rs6089970,rs6011…
clump1082	21	17927829	18671658	2	2	rs528871188,rs370901839,rs557335034
clump895	21	18771455	19757114	2	2	rs759006227,rs748640776,rs145912678,rs187474840
clump1226	21	21052938	22383432	2	2	rs73317746,rs565866305,rs79205352
clump402	21	30123412	30845982	2	2	rs181994601
clump736	21	33736496	34941039	2	2	rs113348330,rs113324347,rs780238962,rs534503033,rs111770291
clump1144	21	34803465	35955112	2.5	3	rs28451064,rs191478182
clump26	21	37678108	38400678	2	2	rs772837833
clump757	21	39974191	40830123	2	2	rs4817986,rs2836882,rs4817983,rs9808651,rs2836881,rs2836884,rs9977672,rs2836878,rs4817988,rs2836883,rs138233418,rs4817987
clump446	21	42230392	42952962	2	2	rs571087717
clump303	21	43475719	44198289	2	2	rs550697916
clump735	21	44730677	45636769	2	2	rs181792700,rs569696933,rs148732565
clump994	21	45972045	46794032	2	2	rs186733506,rs146566093
clump387	22	19018816	19741386	2	2	rs9606004
clump1032	22	23104836	23954281	2	2	rs566061911,rs41296231
clump889	22	24105737	24865868	2	2	rs191622423,rs191515617
clump87	22	24854586	25577156	2	2	rs528817407
clump69	22	27374301	28096871	2	2	rs143892666
clump42	22	28399863	29122433	3	3	rs62237617
clump616	22	30090201	31090092	4	4	rs2412970,rs713875,rs4823074,rs1003342,rs4823077,rs5997579,rs714027,rs193477,rs757024,rs2412973,rs2412975,rs77926917,rs2412971,rs6006356,rs4823073,rs4823075,rs5763767
clump1067	22	35318267	36291545	2	3	rs544911963,rs191742853,rs545199758,rs541766253
clump698	22	37212427	38144391	2	2	rs73161834,rs5756544,rs229528,rs112578407,rs229533,rs229542,rs5750395,rs73161818,rs64547,rs229562,rs229527,rs5750394,rs229541,rs229540,rs5756552,rs6000603,rs229531,rs6000609,rs5756546,rs6000602,rs2858484,rs229526,rs2413457,rs229536,rs773625719,rs5756557,rs229544,rs2858483
clump643	22	38517725	39675216	2	2	rs2071887,rs7290979,rs756190866,rs5750673,rs5757257,rs4820346,rs6001209,rs2235230
clump810	22	41709089	42545428	4	4	rs55906059,rs41311445
clump93	22	42517162	43239732	2	2	rs565343547
clump173	22	43383195	44105765	2	2	rs539517560
clump885	22	44458925	45230854	2	2	rs547543329,rs544505832,rs529232957
clump510	22	45353652	46106514	4	4	rs6006984,rs1056322,rs1473953,rs2294203,rs3747237,rs6007600,rs736037,rs1569415,rs6519923,rs6006988,rs3788649,rs6007587,rs6007592,rs6519922,rs6006987,rs736702,rs6007591,rs1569414,rs720682,rs742014,rs8138866,rs6007594,rs12160956,rs9614460,rs3747239,rs742013,rs11556482,rs1044744,rs2350628,rs6006985,rs17851057
clump937	22	46005859	46807848	2	3	rs11090796,rs7285579,rs9627368,rs1135856,rs28971325,rs9627386
clump943	22	48514320	49666930	2	2	rs146656603,rs561139823
